# Supplementary material for: Transcriptomics indicate nuclear division and cell adhesion not recapitulated in MCF7 and MCF10A compared to luminal A breast tumours
Source: Sci Rep. 2022 Dec 3;12:20902. doi: 10.1038/s41598-022-24511-z (PMC9719475; doi:10.1038/s41598-022-24511-z)
Supplement: Supplementary file 2 — Supplementary Table 2. [file 41598_2022_24511_MOESM2_ESM.csv]

geo_accession	series_id	Culture	sample_type	pam50subtype	DataOrigin	Group
GSM6365655	GSE208731	2D	MCF10A	NA	This Study (Batch1)	NormalCells_2D
GSM6365656	GSE208731	2D	MCF10A	NA	This Study (Batch1)	NormalCells_2D
GSM6365657	GSE208731	2D	MCF10A	NA	This Study (Batch1)	NormalCells_2D
GSM6365658	GSE208731	2D	MCF7	LumA	This Study (Batch1)	CancerCells_2D
GSM6365659	GSE208731	2D	MCF7	LumA	This Study (Batch1)	CancerCells_2D
GSM6365660	GSE208731	2D	MCF7	LumA	This Study (Batch1)	CancerCells_2D
GSM6365661	GSE208731	3D	MCF10A	NA	This Study (Batch1)	NormalCells_3D
GSM6365662	GSE208731	3D	MCF10A	NA	This Study (Batch1)	NormalCells_3D
GSM6365663	GSE208731	3D	MCF10A	NA	This Study (Batch1)	NormalCells_3D
GSM6365664	GSE208731	3D	MCF7	LumA	This Study (Batch1)	CancerCells_3D
GSM6365665	GSE208731	3D	MCF7	LumA	This Study (Batch1)	CancerCells_3D
GSM6365666	GSE208731	3D	MCF7	LumA	This Study (Batch1)	CancerCells_3D
GSM6365667	GSE208731	2D	MCF10A	NA	This Study (Batch2)	NormalCells_2D
GSM6365668	GSE208731	2D	MCF10A	NA	This Study (Batch2)	NormalCells_2D
GSM6365669	GSE208731	2D	MCF10A	NA	This Study (Batch2)	NormalCells_2D
GSM6365670	GSE208731	2D	MCF10A	NA	This Study (Batch2)	NormalCells_2D
GSM6365671	GSE208731	2D	MCF10A	NA	This Study (Batch2)	NormalCells_2D
GSM6365672	GSE208731	2D	MCF10A	NA	This Study (Batch2)	NormalCells_2D
GSM6365673	GSE208731	3D	MCF10A	NA	This Study (Batch2)	NormalCells_3D
GSM6365674	GSE208731	3D	MCF10A	NA	This Study (Batch2)	NormalCells_3D
GSM6365675	GSE208731	3D	MCF10A	NA	This Study (Batch2)	NormalCells_3D
GSM6365676	GSE208731	3D	MCF10A	NA	This Study (Batch2)	NormalCells_3D
GSM6365677	GSE208731	3D	MCF10A	NA	This Study (Batch2)	NormalCells_3D
GSM6365678	GSE208731	3D	MCF10A	NA	This Study (Batch2)	NormalCells_3D
GSM6365679	GSE208731	2D	MCF7	LumA	This Study (Batch2)	CancerCells_2D
GSM6365680	GSE208731	2D	MCF7	LumA	This Study (Batch2)	CancerCells_2D
GSM6365681	GSE208731	2D	MCF7	LumA	This Study (Batch2)	CancerCells_2D
GSM6365682	GSE208731	2D	MCF7	LumA	This Study (Batch2)	CancerCells_2D
GSM6365683	GSE208731	2D	MCF7	LumA	This Study (Batch2)	CancerCells_2D
GSM6365684	GSE208731	2D	MCF7	LumA	This Study (Batch2)	CancerCells_2D
GSM6365685	GSE208731	3D	MCF7	LumA	This Study (Batch2)	CancerCells_3D
GSM6365686	GSE208731	3D	MCF7	LumA	This Study (Batch2)	CancerCells_3D
GSM6365687	GSE208731	3D	MCF7	LumA	This Study (Batch2)	CancerCells_3D
GSM6365688	GSE208731	3D	MCF7	LumA	This Study (Batch2)	CancerCells_3D
GSM6365689	GSE208731	3D	MCF7	LumA	This Study (Batch2)	CancerCells_3D
GSM6365690	GSE208731	3D	MCF7	LumA	This Study (Batch2)	CancerCells_3D
GSM2718332	GSE101904	2D	MCF10A	NA	GEO	NormalCells_2D
GSM2718333	GSE101904	2D	MCF10A	NA	GEO	NormalCells_2D
GSM2739773	GSE102506	3D	MCF10A	NA	GEO	NormalCells_3D
GSM2739774	GSE102506	3D	MCF10A	NA	GEO	NormalCells_3D
GSM2739775	GSE102506	3D	MCF10A	NA	GEO	NormalCells_3D
GSM2739776	GSE102506	3D	MCF10A	NA	GEO	NormalCells_3D
GSM2739777	GSE102506	3D	MCF10A	NA	GEO	NormalCells_3D
GSM2739778	GSE102506	3D	MCF10A	NA	GEO	NormalCells_3D
GSM2739779	GSE102506	3D	MCF10A	NA	GEO	NormalCells_3D
GSM2739780	GSE102506	3D	MCF10A	NA	GEO	NormalCells_3D
GSM2773021	GSE103520	2D	MCF10A	NA	GEO	NormalCells_2D
GSM2773022	GSE103520	2D	MCF10A	NA	GEO	NormalCells_2D
GSM2773023	GSE103520	2D	MCF10A	NA	GEO	NormalCells_2D
GSM2862176	GSE107176	2D	MCF10A	NA	GEO	NormalCells_2D
GSM2862177	GSE107176	2D	MCF10A	NA	GEO	NormalCells_2D
GSM2911344	GSE108699	2D	MCF10A	NA	GEO	NormalCells_2D
GSM2990881	GSE110406-GSE110407	2D	MCF10A	NA	GEO	NormalCells_2D
GSM2990879	GSE110406-GSE110407	2D	MCF10A	NA	GEO	NormalCells_2D
GSM3108139	GSE113505	2D	MCF10A	NA	GEO	NormalCells_2D
GSM3108140	GSE113505	2D	MCF10A	NA	GEO	NormalCells_2D
GSM3139685	GSE114332	2D	MCF10A	NA	GEO	NormalCells_2D
GSM3164300	GSE115059	2D	MCF10A	NA	GEO	NormalCells_2D
GSM3164301	GSE115059	2D	MCF10A	NA	GEO	NormalCells_2D
GSM3164302	GSE115059	2D	MCF10A	NA	GEO	NormalCells_2D
GSM3164303	GSE115059	2D	MCF10A	NA	GEO	NormalCells_2D
GSM3184667	GSE115598-GSE115599	2D	MCF10A	NA	GEO	NormalCells_2D
GSM3184673	GSE115598-GSE115599	2D	MCF10A	NA	GEO	NormalCells_2D
GSM3302715	GSE117535-GSE117536	2D	MCF10A	NA	GEO	NormalCells_2D
GSM3302716	GSE117535-GSE117536	2D	MCF10A	NA	GEO	NormalCells_2D
GSM3302717	GSE117535-GSE117536	2D	MCF10A	NA	GEO	NormalCells_2D
GSM3359097	GSE119131	2D	MCF10A	NA	GEO	NormalCells_2D
GSM3359098	GSE119131	2D	MCF10A	NA	GEO	NormalCells_2D
GSM3359099	GSE119131	2D	MCF10A	NA	GEO	NormalCells_2D
GSM3359100	GSE119131	2D	MCF10A	NA	GEO	NormalCells_2D
GSM3359101	GSE119131	2D	MCF10A	NA	GEO	NormalCells_2D
GSM3359102	GSE119131	2D	MCF10A	NA	GEO	NormalCells_2D
GSM3396116	GSE120216	2D	MCF10A	NA	GEO	NormalCells_2D
GSM3396118	GSE120216	2D	MCF10A	NA	GEO	NormalCells_2D
GSM3396120	GSE120216	2D	MCF10A	NA	GEO	NormalCells_2D
GSM3396122	GSE120216	2D	MCF10A	NA	GEO	NormalCells_2D
GSM3396125	GSE120216	2D	MCF10A	NA	GEO	NormalCells_2D
GSM3396128	GSE120216	2D	MCF10A	NA	GEO	NormalCells_2D
GSM3396131	GSE120216	2D	MCF10A	NA	GEO	NormalCells_2D
GSM3397168	GSE120261	3D	MCF10A	NA	GEO	NormalCells_3D
GSM3397169	GSE120261	3D	MCF10A	NA	GEO	NormalCells_3D
GSM3397170	GSE120261	3D	MCF10A	NA	GEO	NormalCells_3D
GSM3397171	GSE120261	3D	MCF10A	NA	GEO	NormalCells_3D
GSM3397172	GSE120261	3D	MCF10A	NA	GEO	NormalCells_3D
GSM3397173	GSE120261	3D	MCF10A	NA	GEO	NormalCells_3D
GSM3397174	GSE120261	3D	MCF10A	NA	GEO	NormalCells_3D
GSM3397175	GSE120261	3D	MCF10A	NA	GEO	NormalCells_3D
GSM3397176	GSE120261	3D	MCF10A	NA	GEO	NormalCells_3D
GSM3397177	GSE120261	3D	MCF10A	NA	GEO	NormalCells_3D
GSM3397178	GSE120261	3D	MCF10A	NA	GEO	NormalCells_3D
GSM3397179	GSE120261	3D	MCF10A	NA	GEO	NormalCells_3D
GSM3397180	GSE120261	3D	MCF10A	NA	GEO	NormalCells_3D
GSM3397181	GSE120261	3D	MCF10A	NA	GEO	NormalCells_3D
GSM3397182	GSE120261	3D	MCF10A	NA	GEO	NormalCells_3D
GSM3397183	GSE120261	3D	MCF10A	NA	GEO	NormalCells_3D
GSM3397184	GSE120261	3D	MCF10A	NA	GEO	NormalCells_3D
GSM3397185	GSE120261	3D	MCF10A	NA	GEO	NormalCells_3D
GSM3397186	GSE120261	3D	MCF10A	NA	GEO	NormalCells_3D
GSM3397187	GSE120261	3D	MCF10A	NA	GEO	NormalCells_3D
GSM3397188	GSE120261	3D	MCF10A	NA	GEO	NormalCells_3D
GSM3397189	GSE120261	3D	MCF10A	NA	GEO	NormalCells_3D
GSM3397190	GSE120261	3D	MCF10A	NA	GEO	NormalCells_3D
GSM3397191	GSE120261	3D	MCF10A	NA	GEO	NormalCells_3D
GSM3415919	GSE120796	3D	MCF10A	NA	GEO	NormalCells_3D
GSM3415920	GSE120796	3D	MCF10A	NA	GEO	NormalCells_3D
GSM3454786	GSE122093	2D	MCF10A	NA	GEO	NormalCells_2D
GSM3454787	GSE122093	2D	MCF10A	NA	GEO	NormalCells_2D
GSM3454788	GSE122093	2D	MCF10A	NA	GEO	NormalCells_2D
GSM3556954	GSE124843	2D	MCF10A	NA	GEO	NormalCells_2D
GSM3556955	GSE124843	2D	MCF10A	NA	GEO	NormalCells_2D
GSM3556956	GSE124843	2D	MCF10A	NA	GEO	NormalCells_2D
GSM3556957	GSE124843	2D	MCF10A	NA	GEO	NormalCells_2D
GSM3567580	GSE125280	2D	MCF10A	NA	GEO	NormalCells_2D
GSM3567581	GSE125280	2D	MCF10A	NA	GEO	NormalCells_2D
GSM3660722	GSE128037	2D	MCF10A	NA	GEO	NormalCells_2D
GSM3660723	GSE128037	2D	MCF10A	NA	GEO	NormalCells_2D
GSM3660726	GSE128037	2D	MCF10A	NA	GEO	NormalCells_2D
GSM4079350	GSE137440	3D	MCF10A	NA	GEO	NormalCells_3D
GSM4079351	GSE137440	3D	MCF10A	NA	GEO	NormalCells_3D
GSM4079352	GSE137440	3D	MCF10A	NA	GEO	NormalCells_3D
GSM4079353	GSE137440	3D	MCF10A	NA	GEO	NormalCells_3D
GSM4079354	GSE137440	3D	MCF10A	NA	GEO	NormalCells_3D
GSM4079355	GSE137440	3D	MCF10A	NA	GEO	NormalCells_3D
GSM4079356	GSE137440	3D	MCF10A	NA	GEO	NormalCells_3D
GSM4079357	GSE137440	3D	MCF10A	NA	GEO	NormalCells_3D
GSM4079358	GSE137440	3D	MCF10A	NA	GEO	NormalCells_3D
GSM4079359	GSE137440	3D	MCF10A	NA	GEO	NormalCells_3D
GSM4079360	GSE137440	3D	MCF10A	NA	GEO	NormalCells_3D
GSM4079361	GSE137440	3D	MCF10A	NA	GEO	NormalCells_3D
GSM4079362	GSE137440	3D	MCF10A	NA	GEO	NormalCells_3D
GSM4079363	GSE137440	3D	MCF10A	NA	GEO	NormalCells_3D
GSM4079364	GSE137440	3D	MCF10A	NA	GEO	NormalCells_3D
GSM4079365	GSE137440	3D	MCF10A	NA	GEO	NormalCells_3D
GSM4079366	GSE137440	3D	MCF10A	NA	GEO	NormalCells_3D
GSM4079367	GSE137440	3D	MCF10A	NA	GEO	NormalCells_3D
GSM4160268	GSE140373	2D	MCF10A	NA	GEO	NormalCells_2D
GSM4160272	GSE140373	2D	MCF10A	NA	GEO	NormalCells_2D
GSM4198783	GSE141228	3D	MCF10A	NA	GEO	NormalCells_3D
GSM4198784	GSE141228	3D	MCF10A	NA	GEO	NormalCells_3D
GSM4198785	GSE141228	3D	MCF10A	NA	GEO	NormalCells_3D
GSM4198786	GSE141228	3D	MCF10A	NA	GEO	NormalCells_3D
GSM4198787	GSE141228	3D	MCF10A	NA	GEO	NormalCells_3D
GSM4198788	GSE141228	3D	MCF10A	NA	GEO	NormalCells_3D
GSM4198789	GSE141228	3D	MCF10A	NA	GEO	NormalCells_3D
GSM4198790	GSE141228	3D	MCF10A	NA	GEO	NormalCells_3D
GSM4198791	GSE141228	3D	MCF10A	NA	GEO	NormalCells_3D
GSM4198792	GSE141228	3D	MCF10A	NA	GEO	NormalCells_3D
GSM4198793	GSE141228	3D	MCF10A	NA	GEO	NormalCells_3D
GSM4198794	GSE141228	3D	MCF10A	NA	GEO	NormalCells_3D
GSM4441661	GSE147669	2D	MCF10A	NA	GEO	NormalCells_2D
GSM4441662	GSE147669	2D	MCF10A	NA	GEO	NormalCells_2D
GSM4441663	GSE147669	2D	MCF10A	NA	GEO	NormalCells_2D
GSM4441664	GSE147669	2D	MCF10A	NA	GEO	NormalCells_2D
GSM4498080	GSE149141	2D	MCF10A	NA	GEO	NormalCells_2D
GSM4519427	GSE150003	2D	MCF10A	NA	GEO	NormalCells_2D
GSM4519428	GSE150003	2D	MCF10A	NA	GEO	NormalCells_2D
GSM4667014	GSE154216-GSE154764	2D	MCF10A	NA	GEO	NormalCells_2D
GSM4667015	GSE154216-GSE154764	2D	MCF10A	NA	GEO	NormalCells_2D
GSM4667016	GSE154216-GSE154764	2D	MCF10A	NA	GEO	NormalCells_2D
GSM830454	GSE33592	2D	MCF10A	NA	GEO	NormalCells_2D
GSM830453	GSE33592	2D	MCF10A	NA	GEO	NormalCells_2D
GSM1290216	GSE53370	2D	MCF10A	NA	GEO	NormalCells_2D
GSM1290218	GSE53370	2D	MCF10A	NA	GEO	NormalCells_2D
GSM1420579	GSE58834	2D	MCF10A	NA	GEO	NormalCells_2D
GSM1434985	GSE59317	2D	MCF10A	NA	GEO	NormalCells_2D
GSM1434984	GSE59317	2D	MCF10A	NA	GEO	NormalCells_2D
GSM1446214	GSE59765	2D	MCF10A	NA	GEO	NormalCells_2D
GSM1446215	GSE59765	2D	MCF10A	NA	GEO	NormalCells_2D
GSM1446199	GSE59765	2D	MCF10A	NA	GEO	NormalCells_2D
GSM1446207	GSE59765	2D	MCF10A	NA	GEO	NormalCells_2D
GSM1446203	GSE59765	2D	MCF10A	NA	GEO	NormalCells_2D
GSM1446195	GSE59765	2D	MCF10A	NA	GEO	NormalCells_2D
GSM1446848	GSE59817-GSE74509	2D	MCF10A	NA	GEO	NormalCells_2D
GSM1446858	GSE59818-GSE74509	2D	MCF10A	NA	GEO	NormalCells_2D
GSM1511873	GSE61727	2D	MCF10A	NA	GEO	NormalCells_2D
GSM1511874	GSE61727	2D	MCF10A	NA	GEO	NormalCells_2D
GSM1620621	GSE66357	2D	MCF10A	NA	GEO	NormalCells_2D
GSM1620623	GSE66357	2D	MCF10A	NA	GEO	NormalCells_2D
GSM1620624	GSE66357	2D	MCF10A	NA	GEO	NormalCells_2D
GSM1620626	GSE66357	2D	MCF10A	NA	GEO	NormalCells_2D
GSM1620629	GSE66357	2D	MCF10A	NA	GEO	NormalCells_2D
GSM1620631	GSE66357	2D	MCF10A	NA	GEO	NormalCells_2D
GSM1620635	GSE66357	2D	MCF10A	NA	GEO	NormalCells_2D
GSM1620636	GSE66357	2D	MCF10A	NA	GEO	NormalCells_2D
GSM1620637	GSE66357	2D	MCF10A	NA	GEO	NormalCells_2D
GSM1620638	GSE66357	2D	MCF10A	NA	GEO	NormalCells_2D
GSM1620640	GSE66357	2D	MCF10A	NA	GEO	NormalCells_2D
GSM1620642	GSE66357	2D	MCF10A	NA	GEO	NormalCells_2D
GSM1620643	GSE66357	2D	MCF10A	NA	GEO	NormalCells_2D
GSM1620645	GSE66357	2D	MCF10A	NA	GEO	NormalCells_2D
GSM1620646	GSE66357	2D	MCF10A	NA	GEO	NormalCells_2D
GSM1620647	GSE66357	2D	MCF10A	NA	GEO	NormalCells_2D
GSM1620649	GSE66357	2D	MCF10A	NA	GEO	NormalCells_2D
GSM1620650	GSE66357	2D	MCF10A	NA	GEO	NormalCells_2D
GSM1620651	GSE66357	2D	MCF10A	NA	GEO	NormalCells_2D
GSM1620654	GSE66357	2D	MCF10A	NA	GEO	NormalCells_2D
GSM1620656	GSE66357	2D	MCF10A	NA	GEO	NormalCells_2D
GSM1620657	GSE66357	2D	MCF10A	NA	GEO	NormalCells_2D
GSM1620658	GSE66357	2D	MCF10A	NA	GEO	NormalCells_2D
GSM1620659	GSE66357	2D	MCF10A	NA	GEO	NormalCells_2D
GSM1620660	GSE66357	2D	MCF10A	NA	GEO	NormalCells_2D
GSM1620661	GSE66357	2D	MCF10A	NA	GEO	NormalCells_2D
GSM1620662	GSE66357	2D	MCF10A	NA	GEO	NormalCells_2D
GSM1620665	GSE66357	2D	MCF10A	NA	GEO	NormalCells_2D
GSM1620668	GSE66357	2D	MCF10A	NA	GEO	NormalCells_2D
GSM1620669	GSE66357	2D	MCF10A	NA	GEO	NormalCells_2D
GSM1620670	GSE66357	2D	MCF10A	NA	GEO	NormalCells_2D
GSM1620675	GSE66357	2D	MCF10A	NA	GEO	NormalCells_2D
GSM1620679	GSE66357	2D	MCF10A	NA	GEO	NormalCells_2D
GSM1620681	GSE66357	2D	MCF10A	NA	GEO	NormalCells_2D
GSM1620683	GSE66357	2D	MCF10A	NA	GEO	NormalCells_2D
GSM1620684	GSE66357	2D	MCF10A	NA	GEO	NormalCells_2D
GSM1620688	GSE66357	2D	MCF10A	NA	GEO	NormalCells_2D
GSM1620690	GSE66357	2D	MCF10A	NA	GEO	NormalCells_2D
GSM1620691	GSE66357	2D	MCF10A	NA	GEO	NormalCells_2D
GSM1620692	GSE66357	2D	MCF10A	NA	GEO	NormalCells_2D
GSM1620694	GSE66357	2D	MCF10A	NA	GEO	NormalCells_2D
GSM1620698	GSE66357	2D	MCF10A	NA	GEO	NormalCells_2D
GSM1620704	GSE66357	2D	MCF10A	NA	GEO	NormalCells_2D
GSM1620705	GSE66357	2D	MCF10A	NA	GEO	NormalCells_2D
GSM1620707	GSE66357	2D	MCF10A	NA	GEO	NormalCells_2D
GSM1620713	GSE66357	2D	MCF10A	NA	GEO	NormalCells_2D
GSM1620716	GSE66357	2D	MCF10A	NA	GEO	NormalCells_2D
GSM1709525	GSE69822	2D	MCF10A	NA	GEO	NormalCells_2D
GSM1709516	GSE69822	2D	MCF10A	NA	GEO	NormalCells_2D
GSM1709530	GSE69822	2D	MCF10A	NA	GEO	NormalCells_2D
GSM1709524	GSE69822	2D	MCF10A	NA	GEO	NormalCells_2D
GSM1709517	GSE69822	2D	MCF10A	NA	GEO	NormalCells_2D
GSM1709519	GSE69822	2D	MCF10A	NA	GEO	NormalCells_2D
GSM1709520	GSE69822	2D	MCF10A	NA	GEO	NormalCells_2D
GSM1709518	GSE69822	2D	MCF10A	NA	GEO	NormalCells_2D
GSM1709532	GSE69822	2D	MCF10A	NA	GEO	NormalCells_2D
GSM1709521	GSE69822	2D	MCF10A	NA	GEO	NormalCells_2D
GSM1709522	GSE69822	2D	MCF10A	NA	GEO	NormalCells_2D
GSM1709515	GSE69822	2D	MCF10A	NA	GEO	NormalCells_2D
GSM1709528	GSE69822	2D	MCF10A	NA	GEO	NormalCells_2D
GSM1709523	GSE69822	2D	MCF10A	NA	GEO	NormalCells_2D
GSM1709527	GSE69822	2D	MCF10A	NA	GEO	NormalCells_2D
GSM1709529	GSE69822	2D	MCF10A	NA	GEO	NormalCells_2D
GSM1709531	GSE69822	2D	MCF10A	NA	GEO	NormalCells_2D
GSM1709526	GSE69822	2D	MCF10A	NA	GEO	NormalCells_2D
GSM1808935	GSE70551	2D	MCF10A	NA	GEO	NormalCells_2D
GSM1829628	GSE71195-GSE71197	2D	MCF10A	NA	GEO	NormalCells_2D
GSM1847015	GSE71862	2D	MCF10A	NA	GEO	NormalCells_2D
GSM1847016	GSE71862	2D	MCF10A	NA	GEO	NormalCells_2D
GSM1847017	GSE71862	2D	MCF10A	NA	GEO	NormalCells_2D
GSM1874953	GSE72932-GSE72933	2D	MCF10A	NA	GEO	NormalCells_2D
GSM1874952	GSE72932-GSE72933	2D	MCF10A	NA	GEO	NormalCells_2D
GSM1919096	GSE74377	2D	MCF10A	NA	GEO	NormalCells_2D
GSM1919088	GSE74377	2D	MCF10A	NA	GEO	NormalCells_2D
GSM1921811	GSE74493	2D	MCF10A	NA	GEO	NormalCells_2D
GSM1921812	GSE74493	2D	MCF10A	NA	GEO	NormalCells_2D
GSM2286710	GSE78968	2D	MCF10A	NA	GEO	NormalCells_2D
GSM2286711	GSE78968	2D	MCF10A	NA	GEO	NormalCells_2D
GSM2286712	GSE78968	2D	MCF10A	NA	GEO	NormalCells_2D
GSM2286713	GSE78968	2D	MCF10A	NA	GEO	NormalCells_2D
GSM2286714	GSE78968	2D	MCF10A	NA	GEO	NormalCells_2D
GSM2286715	GSE78968	2D	MCF10A	NA	GEO	NormalCells_2D
GSM2286716	GSE78968	2D	MCF10A	NA	GEO	NormalCells_2D
GSM2286717	GSE78968	2D	MCF10A	NA	GEO	NormalCells_2D
GSM2286718	GSE78968	2D	MCF10A	NA	GEO	NormalCells_2D
GSM2286719	GSE78968	2D	MCF10A	NA	GEO	NormalCells_2D
GSM2286720	GSE78968	2D	MCF10A	NA	GEO	NormalCells_2D
GSM2286721	GSE78968	2D	MCF10A	NA	GEO	NormalCells_2D
GSM2286722	GSE78968	2D	MCF10A	NA	GEO	NormalCells_2D
GSM2286723	GSE78968	2D	MCF10A	NA	GEO	NormalCells_2D
GSM2286724	GSE78968	2D	MCF10A	NA	GEO	NormalCells_2D
GSM2286725	GSE78968	2D	MCF10A	NA	GEO	NormalCells_2D
GSM2286726	GSE78968	2D	MCF10A	NA	GEO	NormalCells_2D
GSM2286727	GSE78968	2D	MCF10A	NA	GEO	NormalCells_2D
GSM2123902	GSE80297	2D	MCF10A	NA	GEO	NormalCells_2D
GSM2123913	GSE80297	2D	MCF10A	NA	GEO	NormalCells_2D
GSM2123904	GSE80297	2D	MCF10A	NA	GEO	NormalCells_2D
GSM2123903	GSE80297	2D	MCF10A	NA	GEO	NormalCells_2D
GSM2123911	GSE80297	2D	MCF10A	NA	GEO	NormalCells_2D
GSM2123909	GSE80297	2D	MCF10A	NA	GEO	NormalCells_2D
GSM2123915	GSE80297	2D	MCF10A	NA	GEO	NormalCells_2D
GSM2123907	GSE80297	2D	MCF10A	NA	GEO	NormalCells_2D
GSM2123908	GSE80297	2D	MCF10A	NA	GEO	NormalCells_2D
GSM2123939	GSE80297	2D	MCF10A	NA	GEO	NormalCells_2D
GSM2123945	GSE80297	2D	MCF10A	NA	GEO	NormalCells_2D
GSM2123905	GSE80297	2D	MCF10A	NA	GEO	NormalCells_2D
GSM2123898	GSE80297	2D	MCF10A	NA	GEO	NormalCells_2D
GSM2123910	GSE80297	2D	MCF10A	NA	GEO	NormalCells_2D
GSM2123899	GSE80297	2D	MCF10A	NA	GEO	NormalCells_2D
GSM2123938	GSE80297	2D	MCF10A	NA	GEO	NormalCells_2D
GSM2123936	GSE80297	2D	MCF10A	NA	GEO	NormalCells_2D
GSM2123916	GSE80297	2D	MCF10A	NA	GEO	NormalCells_2D
GSM2123914	GSE80297	2D	MCF10A	NA	GEO	NormalCells_2D
GSM2123941	GSE80297	2D	MCF10A	NA	GEO	NormalCells_2D
GSM2123937	GSE80297	2D	MCF10A	NA	GEO	NormalCells_2D
GSM2123901	GSE80297	2D	MCF10A	NA	GEO	NormalCells_2D
GSM2123940	GSE80297	2D	MCF10A	NA	GEO	NormalCells_2D
GSM2123943	GSE80297	2D	MCF10A	NA	GEO	NormalCells_2D
GSM2123912	GSE80297	2D	MCF10A	NA	GEO	NormalCells_2D
GSM2123896	GSE80297	2D	MCF10A	NA	GEO	NormalCells_2D
GSM2123900	GSE80297	2D	MCF10A	NA	GEO	NormalCells_2D
GSM2123906	GSE80297	2D	MCF10A	NA	GEO	NormalCells_2D
GSM2123897	GSE80297	2D	MCF10A	NA	GEO	NormalCells_2D
GSM2123895	GSE80297	2D	MCF10A	NA	GEO	NormalCells_2D
GSM2218826	GSE83786-GSE83788	2D	MCF10A	NA	GEO	NormalCells_2D
GSM2218829	GSE83786-GSE83788	2D	MCF10A	NA	GEO	NormalCells_2D
GSM2295992	GSE86159	2D	MCF10A	NA	GEO	NormalCells_2D
GSM2295993	GSE86159	2D	MCF10A	NA	GEO	NormalCells_2D
GSM2295991	GSE86159	2D	MCF10A	NA	GEO	NormalCells_2D
GSM2359781	GSE89152	2D	MCF10A	NA	GEO	NormalCells_2D
GSM2359784	GSE89152	2D	MCF10A	NA	GEO	NormalCells_2D
GSM2359787	GSE89152	2D	MCF10A	NA	GEO	NormalCells_2D
GSM2360153	GSE89182	2D	MCF10A	NA	GEO	NormalCells_2D
GSM2360154	GSE89182	2D	MCF10A	NA	GEO	NormalCells_2D
GSM2360157	GSE89182	2D	MCF10A	NA	GEO	NormalCells_2D
GSM2360158	GSE89182	2D	MCF10A	NA	GEO	NormalCells_2D
GSM2461683	GSE93758-GSE93759	2D	MCF10A	NA	GEO	NormalCells_2D
GSM2461684	GSE93758-GSE93759	2D	MCF10A	NA	GEO	NormalCells_2D
GSM2461685	GSE93758-GSE93759	2D	MCF10A	NA	GEO	NormalCells_2D
GSM2545225	GSE96860-GSE96867	2D	MCF10A	NA	GEO	NormalCells_2D
GSM2545226	GSE96860-GSE96867	2D	MCF10A	NA	GEO	NormalCells_2D
GSM2545227	GSE96860-GSE96867	2D	MCF10A	NA	GEO	NormalCells_2D
GSM2545228	GSE96860-GSE96867	2D	MCF10A	NA	GEO	NormalCells_2D
GSM2593351	GSE98393	2D	MCF10A	NA	GEO	NormalCells_2D
GSM2593352	GSE98393	2D	MCF10A	NA	GEO	NormalCells_2D
GSM2593353	GSE98393	2D	MCF10A	NA	GEO	NormalCells_2D
GSM2671215	GSE100099	2D	MCF7	LumA	GEO	CancerCells_2D
GSM2671237	GSE100099	2D	MCF7	LumA	GEO	CancerCells_2D
GSM2671259	GSE100099	2D	MCF7	LumA	GEO	CancerCells_2D
GSM2671271	GSE100099	2D	MCF7	LumA	GEO	CancerCells_2D
GSM2671283	GSE100099	2D	MCF7	LumA	GEO	CancerCells_2D
GSM2677387	GSE100292	2D	MCF7	LumA	GEO	CancerCells_2D
GSM2683264	GSE100451	2D	MCF7	LumA	GEO	CancerCells_2D
GSM2683265	GSE100451	2D	MCF7	LumA	GEO	CancerCells_2D
GSM2714254	GSE101738	2D	MCF7	LumA	GEO	CancerCells_2D
GSM2714255	GSE101738	2D	MCF7	LumA	GEO	CancerCells_2D
GSM2714256	GSE101738	2D	MCF7	LumA	GEO	CancerCells_2D
GSM2735980	GSE102395	2D	MCF7	LumA	GEO	CancerCells_2D
GSM2735981	GSE102395	2D	MCF7	LumA	GEO	CancerCells_2D
GSM2735982	GSE102395	2D	MCF7	LumA	GEO	CancerCells_2D
GSM2735983	GSE102395	2D	MCF7	LumA	GEO	CancerCells_2D
GSM2735984	GSE102395	2D	MCF7	LumA	GEO	CancerCells_2D
GSM2735985	GSE102395	2D	MCF7	LumA	GEO	CancerCells_2D
GSM2735986	GSE102395	2D	MCF7	LumA	GEO	CancerCells_2D
GSM2735987	GSE102395	2D	MCF7	LumA	GEO	CancerCells_2D
GSM2735988	GSE102395	2D	MCF7	LumA	GEO	CancerCells_2D
GSM2735989	GSE102395	2D	MCF7	LumA	GEO	CancerCells_2D
GSM2735990	GSE102395	2D	MCF7	LumA	GEO	CancerCells_2D
GSM2741793	GSE102616	2D	MCF7	LumA	GEO	CancerCells_2D
GSM2741794	GSE102616	2D	MCF7	LumA	GEO	CancerCells_2D
GSM2741795	GSE102616	2D	MCF7	LumA	GEO	CancerCells_2D
GSM2741790	GSE102616	2D	MCF7	LumA	GEO	CancerCells_2D
GSM2741791	GSE102616	2D	MCF7	LumA	GEO	CancerCells_2D
GSM2741792	GSE102616	2D	MCF7	LumA	GEO	CancerCells_2D
GSM2773019	GSE103520	2D	MCF7	LumA	GEO	CancerCells_2D
GSM2773020	GSE103520	2D	MCF7	LumA	GEO	CancerCells_2D
GSM2804009	GSE104604	2D	MCF7	LumA	GEO	CancerCells_2D
GSM2804010	GSE104604	2D	MCF7	LumA	GEO	CancerCells_2D
GSM2804011	GSE104604	2D	MCF7	LumA	GEO	CancerCells_2D
GSM2805346	GSE104675	2D	MCF7	LumA	GEO	CancerCells_2D
GSM2805347	GSE104675	2D	MCF7	LumA	GEO	CancerCells_2D
GSM2805348	GSE104675	2D	MCF7	LumA	GEO	CancerCells_2D
GSM2809181	GSE104872	2D	MCF7	LumA	GEO	CancerCells_2D
GSM2809185	GSE104872	2D	MCF7	LumA	GEO	CancerCells_2D
GSM2809189	GSE104872	2D	MCF7	LumA	GEO	CancerCells_2D
GSM2809193	GSE104872	2D	MCF7	LumA	GEO	CancerCells_2D
GSM2809197	GSE104872	2D	MCF7	LumA	GEO	CancerCells_2D
GSM2809201	GSE104872	2D	MCF7	LumA	GEO	CancerCells_2D
GSM2842596	GSE106552	2D	MCF7	LumA	GEO	CancerCells_2D
GSM2842597	GSE106552	2D	MCF7	LumA	GEO	CancerCells_2D
GSM2842598	GSE106552	2D	MCF7	LumA	GEO	CancerCells_2D
GSM2843935	GSE106617	2D	MCF7	LumA	GEO	CancerCells_2D
GSM2843936	GSE106617	2D	MCF7	LumA	GEO	CancerCells_2D
GSM2843937	GSE106617	2D	MCF7	LumA	GEO	CancerCells_2D
GSM2845393	GSE106681-GSE106695	2D	MCF7	LumA	GEO	CancerCells_2D
GSM2845394	GSE106681-GSE106695	2D	MCF7	LumA	GEO	CancerCells_2D
GSM2859393	GSE107010-GSE107023	2D	MCF7	LumA	GEO	CancerCells_2D
GSM2859394	GSE107010-GSE107023	2D	MCF7	LumA	GEO	CancerCells_2D
GSM2859395	GSE107010-GSE107023	2D	MCF7	LumA	GEO	CancerCells_2D
GSM2861893	GSE107163	2D	MCF7	LumA	GEO	CancerCells_2D
GSM2878306	GSE107762	2D	MCF7	LumA	GEO	CancerCells_2D
GSM2878307	GSE107762	2D	MCF7	LumA	GEO	CancerCells_2D
GSM2878308	GSE107762	2D	MCF7	LumA	GEO	CancerCells_2D
GSM2891828	GSE108177-GSE108210	2D	MCF7	LumA	GEO	CancerCells_2D
GSM2891834	GSE108177-GSE108210	2D	MCF7	LumA	GEO	CancerCells_2D
GSM2911294	GSE108693	2D	MCF7	LumA	GEO	CancerCells_2D
GSM2911295	GSE108693	2D	MCF7	LumA	GEO	CancerCells_2D
GSM2911296	GSE108693	2D	MCF7	LumA	GEO	CancerCells_2D
GSM2946690	GSE109570-GSE109572	2D	MCF7	LumA	GEO	CancerCells_2D
GSM2946691	GSE109570-GSE109572	2D	MCF7	LumA	GEO	CancerCells_2D
GSM2974489	GSE109957	2D	MCF7	LumA	GEO	CancerCells_2D
GSM2974490	GSE109957	2D	MCF7	LumA	GEO	CancerCells_2D
GSM2974491	GSE109957	2D	MCF7	LumA	GEO	CancerCells_2D
GSM3014940	GSE110713	2D	MCF7	LumA	GEO	CancerCells_2D
GSM3014941	GSE110713	2D	MCF7	LumA	GEO	CancerCells_2D
GSM3014942	GSE110713	2D	MCF7	LumA	GEO	CancerCells_2D
GSM3017117	GSE110810	2D	MCF7	LumA	GEO	CancerCells_2D
GSM3025227	GSE111203-GSE119588	2D	MCF7	LumA	GEO	CancerCells_2D
GSM3025228	GSE111203-GSE119588	2D	MCF7	LumA	GEO	CancerCells_2D
GSM3025229	GSE111203-GSE119588	2D	MCF7	LumA	GEO	CancerCells_2D
GSM3042965	GSE111866	2D	MCF7	LumA	GEO	CancerCells_2D
GSM3067236	GSE112295	2D	MCF7	LumA	GEO	CancerCells_2D
GSM3067237	GSE112295	2D	MCF7	LumA	GEO	CancerCells_2D
GSM3067240	GSE112295	2D	MCF7	LumA	GEO	CancerCells_2D
GSM3067241	GSE112295	2D	MCF7	LumA	GEO	CancerCells_2D
GSM3067248	GSE112295	2D	MCF7	LumA	GEO	CancerCells_2D
GSM3067249	GSE112295	2D	MCF7	LumA	GEO	CancerCells_2D
GSM3067252	GSE112295	2D	MCF7	LumA	GEO	CancerCells_2D
GSM3067253	GSE112295	2D	MCF7	LumA	GEO	CancerCells_2D
GSM3184908	GSE115609-GSE115611	2D	MCF7	LumA	GEO	CancerCells_2D
GSM3184909	GSE115609-GSE115611	2D	MCF7	LumA	GEO	CancerCells_2D
GSM3184910	GSE115609-GSE115611	2D	MCF7	LumA	GEO	CancerCells_2D
GSM3188706	GSE115760-GSE115761	2D	MCF7	LumA	GEO	CancerCells_2D
GSM3188707	GSE115760-GSE115761	2D	MCF7	LumA	GEO	CancerCells_2D
GSM3192192	GSE115869	2D	MCF7	LumA	GEO	CancerCells_2D
GSM3192193	GSE115869	2D	MCF7	LumA	GEO	CancerCells_2D
GSM3318597	GSE118101	2D	MCF7	LumA	GEO	CancerCells_2D
GSM3318598	GSE118101	2D	MCF7	LumA	GEO	CancerCells_2D
GSM3318599	GSE118101	2D	MCF7	LumA	GEO	CancerCells_2D
GSM3336899	GSE118713-GSE118716	2D	MCF7	LumA	GEO	CancerCells_2D
GSM3336900	GSE118713-GSE118716	2D	MCF7	LumA	GEO	CancerCells_2D
GSM3336901	GSE118713-GSE118716	2D	MCF7	LumA	GEO	CancerCells_2D
GSM3374813	GSE119449	2D	MCF7	LumA	GEO	CancerCells_2D
GSM3374817	GSE119449	2D	MCF7	LumA	GEO	CancerCells_2D
GSM3374821	GSE119449	2D	MCF7	LumA	GEO	CancerCells_2D
GSM3414801	GSE120756	2D	MCF7	LumA	GEO	CancerCells_2D
GSM3414802	GSE120756	2D	MCF7	LumA	GEO	CancerCells_2D
GSM3414809	GSE120756	2D	MCF7	LumA	GEO	CancerCells_2D
GSM3414810	GSE120756	2D	MCF7	LumA	GEO	CancerCells_2D
GSM3414821	GSE120756	2D	MCF7	LumA	GEO	CancerCells_2D
GSM3414822	GSE120756	2D	MCF7	LumA	GEO	CancerCells_2D
GSM3507820	GSE123604	2D	MCF7	LumA	GEO	CancerCells_2D
GSM3507856	GSE123604	2D	MCF7	LumA	GEO	CancerCells_2D
GSM3511963	GSE123820	2D	MCF7	LumA	GEO	CancerCells_2D
GSM4156351	GSE124228-GSE140186	2D	MCF7	LumA	GEO	CancerCells_2D
GSM4156352	GSE124228-GSE140186	2D	MCF7	LumA	GEO	CancerCells_2D
GSM4156353	GSE124228-GSE140186	2D	MCF7	LumA	GEO	CancerCells_2D
GSM4156354	GSE124228-GSE140186	2D	MCF7	LumA	GEO	CancerCells_2D
GSM3536994	GSE124573-GSE124575	2D	MCF7	LumA	GEO	CancerCells_2D
GSM3538845	GSE124658-GSE124659	2D	MCF7	LumA	GEO	CancerCells_2D
GSM3538846	GSE124658-GSE124659	2D	MCF7	LumA	GEO	CancerCells_2D
GSM3553917	GSE124776	2D	MCF7	LumA	GEO	CancerCells_2D
GSM3553918	GSE124776	2D	MCF7	LumA	GEO	CancerCells_2D
GSM3553919	GSE124776	2D	MCF7	LumA	GEO	CancerCells_2D
GSM3578129	GSE125606-GSE125609	2D	MCF7	LumA	GEO	CancerCells_2D
GSM3578130	GSE125606-GSE125609	2D	MCF7	LumA	GEO	CancerCells_2D
GSM3587637	GSE126003-GSE126006	2D	MCF7	LumA	GEO	CancerCells_2D
GSM3587639	GSE126003-GSE126006	2D	MCF7	LumA	GEO	CancerCells_2D
GSM3587641	GSE126003-GSE126006	2D	MCF7	LumA	GEO	CancerCells_2D
GSM3587643	GSE126003-GSE126006	2D	MCF7	LumA	GEO	CancerCells_2D
GSM3587657	GSE126003-GSE126006	2D	MCF7	LumA	GEO	CancerCells_2D
GSM3587665	GSE126003-GSE126006	2D	MCF7	LumA	GEO	CancerCells_2D
GSM3587673	GSE126003-GSE126006	2D	MCF7	LumA	GEO	CancerCells_2D
GSM3587681	GSE126003-GSE126006	2D	MCF7	LumA	GEO	CancerCells_2D
GSM3597257	GSE126365	2D	MCF7	LumA	GEO	CancerCells_2D
GSM3597263	GSE126365	2D	MCF7	LumA	GEO	CancerCells_2D
GSM3597269	GSE126365	2D	MCF7	LumA	GEO	CancerCells_2D
GSM3694049	GSE129111	2D	MCF7	LumA	GEO	CancerCells_2D
GSM3694051	GSE129111	2D	MCF7	LumA	GEO	CancerCells_2D
GSM3694053	GSE129111	2D	MCF7	LumA	GEO	CancerCells_2D
GSM3694055	GSE129111	2D	MCF7	LumA	GEO	CancerCells_2D
GSM3694057	GSE129111	3D	MCF7	LumA	GEO	CancerCells_3D
GSM3694059	GSE129111	3D	MCF7	LumA	GEO	CancerCells_3D
GSM3694061	GSE129111	3D	MCF7	LumA	GEO	CancerCells_3D
GSM3694062	GSE129111	3D	MCF7	LumA	GEO	CancerCells_3D
GSM3694064	GSE129111	3D	MCF7	LumA	GEO	CancerCells_3D
GSM3694066	GSE129111	3D	MCF7	LumA	GEO	CancerCells_3D
GSM3694069	GSE129111	3D	MCF7	LumA	GEO	CancerCells_3D
GSM3694071	GSE129111	3D	MCF7	LumA	GEO	CancerCells_3D
GSM3694073	GSE129111	3D	MCF7	LumA	GEO	CancerCells_3D
GSM3694074	GSE129111	3D	MCF7	LumA	GEO	CancerCells_3D
GSM3694076	GSE129111	3D	MCF7	LumA	GEO	CancerCells_3D
GSM3694078	GSE129111	2D	MCF7	LumA	GEO	CancerCells_2D
GSM3694080	GSE129111	2D	MCF7	LumA	GEO	CancerCells_2D
GSM3694082	GSE129111	2D	MCF7	LumA	GEO	CancerCells_2D
GSM3694083	GSE129111	2D	MCF7	LumA	GEO	CancerCells_2D
GSM3694085	GSE129111	3D	MCF7	LumA	GEO	CancerCells_3D
GSM3694089	GSE129111	3D	MCF7	LumA	GEO	CancerCells_3D
GSM3694091	GSE129111	3D	MCF7	LumA	GEO	CancerCells_3D
GSM3694092	GSE129111	3D	MCF7	LumA	GEO	CancerCells_3D
GSM3694094	GSE129111	3D	MCF7	LumA	GEO	CancerCells_3D
GSM3694096	GSE129111	3D	MCF7	LumA	GEO	CancerCells_3D
GSM3694098	GSE129111	3D	MCF7	LumA	GEO	CancerCells_3D
GSM3738654	GSE130437	2D	MCF7	LumA	GEO	CancerCells_2D
GSM3738655	GSE130437	2D	MCF7	LumA	GEO	CancerCells_2D
GSM3738656	GSE130437	2D	MCF7	LumA	GEO	CancerCells_2D
GSM3746282	GSE130650	2D	MCF7	LumA	GEO	CancerCells_2D
GSM3746283	GSE130650	2D	MCF7	LumA	GEO	CancerCells_2D
GSM3746284	GSE130650	2D	MCF7	LumA	GEO	CancerCells_2D
GSM3746285	GSE130650	3D	MCF7	LumA	GEO	CancerCells_3D
GSM3746286	GSE130650	3D	MCF7	LumA	GEO	CancerCells_3D
GSM3746287	GSE130650	3D	MCF7	LumA	GEO	CancerCells_3D
GSM3755254	GSE130852	2D	MCF7	LumA	GEO	CancerCells_2D
GSM3755255	GSE130852	2D	MCF7	LumA	GEO	CancerCells_2D
GSM3755256	GSE130852	2D	MCF7	LumA	GEO	CancerCells_2D
GSM3755257	GSE130852	2D	MCF7	LumA	GEO	CancerCells_2D
GSM3755258	GSE130852	2D	MCF7	LumA	GEO	CancerCells_2D
GSM3755259	GSE130852	2D	MCF7	LumA	GEO	CancerCells_2D
GSM3755260	GSE130852	2D	MCF7	LumA	GEO	CancerCells_2D
GSM3755261	GSE130852	2D	MCF7	LumA	GEO	CancerCells_2D
GSM3772916	GSE131378	2D	MCF7	LumA	GEO	CancerCells_2D
GSM3772917	GSE131378	2D	MCF7	LumA	GEO	CancerCells_2D
GSM3772918	GSE131378	2D	MCF7	LumA	GEO	CancerCells_2D
GSM3772919	GSE131378	2D	MCF7	LumA	GEO	CancerCells_2D
GSM3860375	GSE132343	2D	MCF7	LumA	GEO	CancerCells_2D
GSM3860376	GSE132343	2D	MCF7	LumA	GEO	CancerCells_2D
GSM3860377	GSE132343	2D	MCF7	LumA	GEO	CancerCells_2D
GSM3860387	GSE132343	2D	MCF7	LumA	GEO	CancerCells_2D
GSM3860388	GSE132343	2D	MCF7	LumA	GEO	CancerCells_2D
GSM3896306	GSE132913	2D	MCF7	LumA	GEO	CancerCells_2D
GSM3896307	GSE132913	2D	MCF7	LumA	GEO	CancerCells_2D
GSM3896308	GSE132913	2D	MCF7	LumA	GEO	CancerCells_2D
GSM3909831	GSE133473	2D	MCF7	LumA	GEO	CancerCells_2D
GSM3909832	GSE133473	2D	MCF7	LumA	GEO	CancerCells_2D
GSM3909835	GSE133473	2D	MCF7	LumA	GEO	CancerCells_2D
GSM3909836	GSE133473	2D	MCF7	LumA	GEO	CancerCells_2D
GSM3909837	GSE133473	2D	MCF7	LumA	GEO	CancerCells_2D
GSM3930423	GSE133941	2D	MCF7	LumA	GEO	CancerCells_2D
GSM3930424	GSE133941	2D	MCF7	LumA	GEO	CancerCells_2D
GSM3979105	GSE134938	2D	MCF7	LumA	GEO	CancerCells_2D
GSM3979106	GSE134938	2D	MCF7	LumA	GEO	CancerCells_2D
GSM3979107	GSE134938	2D	MCF7	LumA	GEO	CancerCells_2D
GSM3979108	GSE134938	2D	MCF7	LumA	GEO	CancerCells_2D
GSM3979109	GSE134938	2D	MCF7	LumA	GEO	CancerCells_2D
GSM3979110	GSE134938	2D	MCF7	LumA	GEO	CancerCells_2D
GSM3980338	GSE134954	2D	MCF7	LumA	GEO	CancerCells_2D
GSM4395548	GSE136151	2D	MCF7	LumA	GEO	CancerCells_2D
GSM4395549	GSE136151	2D	MCF7	LumA	GEO	CancerCells_2D
GSM4395550	GSE136151	2D	MCF7	LumA	GEO	CancerCells_2D
GSM4043820	GSE136272	2D	MCF7	LumA	GEO	CancerCells_2D
GSM4043821	GSE136272	2D	MCF7	LumA	GEO	CancerCells_2D
GSM4048791	GSE136420	2D	MCF7	LumA	GEO	CancerCells_2D
GSM4048792	GSE136420	2D	MCF7	LumA	GEO	CancerCells_2D
GSM4048793	GSE136420	2D	MCF7	LumA	GEO	CancerCells_2D
GSM4055027	GSE136673	2D	MCF7	LumA	GEO	CancerCells_2D
GSM4055028	GSE136673	2D	MCF7	LumA	GEO	CancerCells_2D
GSM4230217	GSE142479	2D	MCF7	LumA	GEO	CancerCells_2D
GSM4291172	GSE144580	2D	MCF7	LumA	GEO	CancerCells_2D
GSM4291173	GSE144580	2D	MCF7	LumA	GEO	CancerCells_2D
GSM4291174	GSE144580	2D	MCF7	LumA	GEO	CancerCells_2D
GSM4405594	GSE146769	2D	MCF7	LumA	GEO	CancerCells_2D
GSM4405595	GSE146769	2D	MCF7	LumA	GEO	CancerCells_2D
GSM4405598	GSE146769	2D	MCF7	LumA	GEO	CancerCells_2D
GSM4405599	GSE146769	2D	MCF7	LumA	GEO	CancerCells_2D
GSM4500995	GSE149428	2D	MCF7	LumA	GEO	CancerCells_2D
GSM4500996	GSE149428	2D	MCF7	LumA	GEO	CancerCells_2D
GSM4500997	GSE149428	2D	MCF7	LumA	GEO	CancerCells_2D
GSM4500998	GSE149428	2D	MCF7	LumA	GEO	CancerCells_2D
GSM4500999	GSE149428	2D	MCF7	LumA	GEO	CancerCells_2D
GSM4501000	GSE149428	2D	MCF7	LumA	GEO	CancerCells_2D
GSM4501001	GSE149428	2D	MCF7	LumA	GEO	CancerCells_2D
GSM4501002	GSE149428	2D	MCF7	LumA	GEO	CancerCells_2D
GSM4501003	GSE149428	2D	MCF7	LumA	GEO	CancerCells_2D
GSM4501004	GSE149428	2D	MCF7	LumA	GEO	CancerCells_2D
GSM4501005	GSE149428	2D	MCF7	LumA	GEO	CancerCells_2D
GSM4501006	GSE149428	2D	MCF7	LumA	GEO	CancerCells_2D
GSM4501007	GSE149428	2D	MCF7	LumA	GEO	CancerCells_2D
GSM4501008	GSE149428	2D	MCF7	LumA	GEO	CancerCells_2D
GSM4501009	GSE149428	2D	MCF7	LumA	GEO	CancerCells_2D
GSM4501010	GSE149428	2D	MCF7	LumA	GEO	CancerCells_2D
GSM4501011	GSE149428	2D	MCF7	LumA	GEO	CancerCells_2D
GSM4501012	GSE149428	2D	MCF7	LumA	GEO	CancerCells_2D
GSM4501130	GSE149428	2D	MCF7	LumA	GEO	CancerCells_2D
GSM4501131	GSE149428	2D	MCF7	LumA	GEO	CancerCells_2D
GSM4501132	GSE149428	2D	MCF7	LumA	GEO	CancerCells_2D
GSM4579494	GSE151491	2D	MCF7	LumA	GEO	CancerCells_2D
GSM4624109	GSE152703	2D	MCF7	LumA	GEO	CancerCells_2D
GSM4624110	GSE152703	2D	MCF7	LumA	GEO	CancerCells_2D
GSM4624111	GSE152703	2D	MCF7	LumA	GEO	CancerCells_2D
GSM929910	GSE37918	2D	MCF7	LumA	GEO	CancerCells_2D
GSM942209	GSE38447	2D	MCF7	LumA	GEO	CancerCells_2D
GSM1154039	GSE43070	2D	MCF7	LumA	GEO	CancerCells_2D
GSM1069746	GSE43726	2D	MCF7	LumA	GEO	CancerCells_2D
GSM1115997	GSE45822	2D	MCF7	LumA	GEO	CancerCells_2D
GSM1115998	GSE45822	2D	MCF7	LumA	GEO	CancerCells_2D
GSM1143673	GSE47042-GSE47043	2D	MCF7	LumA	GEO	CancerCells_2D
GSM1143672	GSE47042-GSE47043	2D	MCF7	LumA	GEO	CancerCells_2D
GSM1207878	GSE49831	2D	MCF7	LumA	GEO	CancerCells_2D
GSM1207879	GSE49831	2D	MCF7	LumA	GEO	CancerCells_2D
GSM1269469	GSE49831	2D	MCF7	LumA	GEO	CancerCells_2D
GSM1306495	GSE49831	2D	MCF7	LumA	GEO	CancerCells_2D
GSM1244820	GSE51403	2D	MCF7	LumA	GEO	CancerCells_2D
GSM1244819	GSE51403	2D	MCF7	LumA	GEO	CancerCells_2D
GSM1244818	GSE51403	2D	MCF7	LumA	GEO	CancerCells_2D
GSM1244822	GSE51403	2D	MCF7	LumA	GEO	CancerCells_2D
GSM1244821	GSE51403	2D	MCF7	LumA	GEO	CancerCells_2D
GSM1244817	GSE51403	2D	MCF7	LumA	GEO	CancerCells_2D
GSM1244816	GSE51403	2D	MCF7	LumA	GEO	CancerCells_2D
GSM1264339	GSE52385	2D	MCF7	LumA	GEO	CancerCells_2D
GSM1264338	GSE52385	2D	MCF7	LumA	GEO	CancerCells_2D
GSM1264340	GSE52385	2D	MCF7	LumA	GEO	CancerCells_2D
GSM1331310	GSE55193	2D	MCF7	LumA	GEO	CancerCells_2D
GSM1331311	GSE55193	2D	MCF7	LumA	GEO	CancerCells_2D
GSM1331312	GSE55193	2D	MCF7	LumA	GEO	CancerCells_2D
GSM1338772	GSE55534	2D	MCF7	LumA	GEO	CancerCells_2D
GSM1348541	GSE55922-GSE55923	2D	MCF7	LumA	GEO	CancerCells_2D
GSM1348542	GSE55922-GSE55923	2D	MCF7	LumA	GEO	CancerCells_2D
GSM1348957	GSE55946	2D	MCF7	LumA	GEO	CancerCells_2D
GSM1348956	GSE55946	2D	MCF7	LumA	GEO	CancerCells_2D
GSM1431878	GSE59251	2D	MCF7	LumA	GEO	CancerCells_2D
GSM1431876	GSE59251	2D	MCF7	LumA	GEO	CancerCells_2D
GSM1431877	GSE59251	2D	MCF7	LumA	GEO	CancerCells_2D
GSM1431870	GSE59251	2D	MCF7	LumA	GEO	CancerCells_2D
GSM1431871	GSE59251	2D	MCF7	LumA	GEO	CancerCells_2D
GSM1431872	GSE59251	2D	MCF7	LumA	GEO	CancerCells_2D
GSM1470037	GSE60271-GSE60272	2D	MCF7	LumA	GEO	CancerCells_2D
GSM1470031	GSE60271-GSE60272	2D	MCF7	LumA	GEO	CancerCells_2D
GSM1470027	GSE60271-GSE60272	2D	MCF7	LumA	GEO	CancerCells_2D
GSM1530029	GSE62613	2D	MCF7	LumA	GEO	CancerCells_2D
GSM1631321	GSE66744	2D	MCF7	LumA	GEO	CancerCells_2D
GSM1631320	GSE66744	2D	MCF7	LumA	GEO	CancerCells_2D
GSM1643965	GSE67295	2D	MCF7	LumA	GEO	CancerCells_2D
GSM1643975	GSE67295	2D	MCF7	LumA	GEO	CancerCells_2D
GSM1643964	GSE67295	2D	MCF7	LumA	GEO	CancerCells_2D
GSM1643981	GSE67295	2D	MCF7	LumA	GEO	CancerCells_2D
GSM1643980	GSE67295	2D	MCF7	LumA	GEO	CancerCells_2D
GSM1666033	GSE68228	2D	MCF7	LumA	GEO	CancerCells_2D
GSM1666032	GSE68228	2D	MCF7	LumA	GEO	CancerCells_2D
GSM1682280	GSE68815	2D	MCF7	LumA	GEO	CancerCells_2D
GSM1704628	GSE69604	2D	MCF7	LumA	GEO	CancerCells_2D
GSM1704627	GSE69604	2D	MCF7	LumA	GEO	CancerCells_2D
GSM1825448	GSE71012-GSE71013	2D	MCF7	LumA	GEO	CancerCells_2D
GSM1825447	GSE71012-GSE71013	2D	MCF7	LumA	GEO	CancerCells_2D
GSM2112494	GSE71401-GSE71403	2D	MCF7	LumA	GEO	CancerCells_2D
GSM2112495	GSE71401-GSE71403	2D	MCF7	LumA	GEO	CancerCells_2D
GSM2112491	GSE71401-GSE71403	2D	MCF7	LumA	GEO	CancerCells_2D
GSM2112490	GSE71401-GSE71403	2D	MCF7	LumA	GEO	CancerCells_2D
GSM2112492	GSE71401-GSE71403	2D	MCF7	LumA	GEO	CancerCells_2D
GSM2112493	GSE71401-GSE71403	2D	MCF7	LumA	GEO	CancerCells_2D
GSM1847018	GSE71862	2D	MCF7	LumA	GEO	CancerCells_2D
GSM1847019	GSE71862	2D	MCF7	LumA	GEO	CancerCells_2D
GSM1847020	GSE71862	2D	MCF7	LumA	GEO	CancerCells_2D
GSM1847261	GSE71900-GSE71901	2D	MCF7	LumA	GEO	CancerCells_2D
GSM1847262	GSE71900-GSE71901	2D	MCF7	LumA	GEO	CancerCells_2D
GSM1900344	GSE73663	2D	MCF7	LumA	GEO	CancerCells_2D
GSM1900347	GSE73663	2D	MCF7	LumA	GEO	CancerCells_2D
GSM1900346	GSE73663	2D	MCF7	LumA	GEO	CancerCells_2D
GSM1900345	GSE73663	2D	MCF7	LumA	GEO	CancerCells_2D
GSM1904533	GSE73857	2D	MCF7	LumA	GEO	CancerCells_2D
GSM1904534	GSE73857	2D	MCF7	LumA	GEO	CancerCells_2D
GSM1908548	GSE74036	2D	MCF7	LumA	GEO	CancerCells_2D
GSM1908558	GSE74036	2D	MCF7	LumA	GEO	CancerCells_2D
GSM1908538	GSE74036	2D	MCF7	LumA	GEO	CancerCells_2D
GSM1915702	GSE74251	2D	MCF7	LumA	GEO	CancerCells_2D
GSM1915701	GSE74251	2D	MCF7	LumA	GEO	CancerCells_2D
GSM1915703	GSE74251	2D	MCF7	LumA	GEO	CancerCells_2D
GSM1919220	GSE74383	2D	MCF7	LumA	GEO	CancerCells_2D
GSM1919221	GSE74383	2D	MCF7	LumA	GEO	CancerCells_2D
GSM1919222	GSE74383	2D	MCF7	LumA	GEO	CancerCells_2D
GSM1922705	GSE74550	3D	MCF7	LumA	GEO	CancerCells_3D
GSM1922703	GSE74550	3D	MCF7	LumA	GEO	CancerCells_3D
GSM1922704	GSE74550	3D	MCF7	LumA	GEO	CancerCells_3D
GSM1939609	GSE74981	2D	MCF7	LumA	GEO	CancerCells_2D
GSM1939610	GSE74981	2D	MCF7	LumA	GEO	CancerCells_2D
GSM1939611	GSE74981	2D	MCF7	LumA	GEO	CancerCells_2D
GSM1939633	GSE74981	2D	MCF7	LumA	GEO	CancerCells_2D
GSM1939634	GSE74981	2D	MCF7	LumA	GEO	CancerCells_2D
GSM1939635	GSE74981	2D	MCF7	LumA	GEO	CancerCells_2D
GSM1944025	GSE75146	2D	MCF7	LumA	GEO	CancerCells_2D
GSM1944027	GSE75146	2D	MCF7	LumA	GEO	CancerCells_2D
GSM1944026	GSE75146	2D	MCF7	LumA	GEO	CancerCells_2D
GSM2024863	GSE76453-GSE76460	2D	MCF7	LumA	GEO	CancerCells_2D
GSM2024871	GSE76453-GSE76460	2D	MCF7	LumA	GEO	CancerCells_2D
GSM2024862	GSE76453-GSE76460	2D	MCF7	LumA	GEO	CancerCells_2D
GSM2024861	GSE76453-GSE76460	2D	MCF7	LumA	GEO	CancerCells_2D
GSM2027259	GSE76507	2D	MCF7	LumA	GEO	CancerCells_2D
GSM2027258	GSE76507	2D	MCF7	LumA	GEO	CancerCells_2D
GSM2027260	GSE76507	2D	MCF7	LumA	GEO	CancerCells_2D
GSM2028919	GSE76608-GSE98515	2D	MCF7	LumA	GEO	CancerCells_2D
GSM2028920	GSE76608-GSE98515	2D	MCF7	LumA	GEO	CancerCells_2D
GSM2028921	GSE76608-GSE98515	2D	MCF7	LumA	GEO	CancerCells_2D
GSM2028922	GSE76608-GSE98515	2D	MCF7	LumA	GEO	CancerCells_2D
GSM2042808	GSE77033	2D	MCF7	LumA	GEO	CancerCells_2D
GSM2044758	GSE77140	2D	MCF7	LumA	GEO	CancerCells_2D
GSM2044759	GSE77140	2D	MCF7	LumA	GEO	CancerCells_2D
GSM2044760	GSE77140	2D	MCF7	LumA	GEO	CancerCells_2D
GSM2046891	GSE77261	2D	MCF7	LumA	GEO	CancerCells_2D
GSM2046892	GSE77261	2D	MCF7	LumA	GEO	CancerCells_2D
GSM2046893	GSE77261	2D	MCF7	LumA	GEO	CancerCells_2D
GSM2064538	GSE78011	2D	MCF7	LumA	GEO	CancerCells_2D
GSM2064539	GSE78011	2D	MCF7	LumA	GEO	CancerCells_2D
GSM2064540	GSE78011	2D	MCF7	LumA	GEO	CancerCells_2D
GSM2071228	GSE78285-GSE78286	2D	MCF7	LumA	GEO	CancerCells_2D
GSM2071226	GSE78285-GSE78286	2D	MCF7	LumA	GEO	CancerCells_2D
GSM2071227	GSE78285-GSE78286	2D	MCF7	LumA	GEO	CancerCells_2D
GSM2072527	GSE78641	2D	MCF7	LumA	GEO	CancerCells_2D
GSM2072528	GSE78641	2D	MCF7	LumA	GEO	CancerCells_2D
GSM2072571	GSE78663	2D	MCF7	LumA	GEO	CancerCells_2D
GSM2072572	GSE78663	2D	MCF7	LumA	GEO	CancerCells_2D
GSM2102803	GSE79788-GSE79789	2D	MCF7	LumA	GEO	CancerCells_2D
GSM2152854	GSE81469	2D	MCF7	LumA	GEO	CancerCells_2D
GSM2152851	GSE81469	2D	MCF7	LumA	GEO	CancerCells_2D
GSM2152850	GSE81469	2D	MCF7	LumA	GEO	CancerCells_2D
GSM2227407	GSE84114	2D	MCF7	LumA	GEO	CancerCells_2D
GSM2227408	GSE84114	2D	MCF7	LumA	GEO	CancerCells_2D
GSM2227409	GSE84114	2D	MCF7	LumA	GEO	CancerCells_2D
GSM2227410	GSE84114	2D	MCF7	LumA	GEO	CancerCells_2D
GSM2255508	GSE84986	2D	MCF7	LumA	GEO	CancerCells_2D
GSM2255520	GSE84986	2D	MCF7	LumA	GEO	CancerCells_2D
GSM2255532	GSE84986	2D	MCF7	LumA	GEO	CancerCells_2D
GSM2296635	GSE86165-GSE86222	2D	MCF7	LumA	GEO	CancerCells_2D
GSM2296637	GSE86165-GSE86222	2D	MCF7	LumA	GEO	CancerCells_2D
GSM2300033	GSE86316	2D	MCF7	LumA	GEO	CancerCells_2D
GSM2300032	GSE86316	2D	MCF7	LumA	GEO	CancerCells_2D
GSM2300040	GSE86316	2D	MCF7	LumA	GEO	CancerCells_2D
GSM2300041	GSE86316	2D	MCF7	LumA	GEO	CancerCells_2D
GSM2309313	GSE86846	2D	MCF7	LumA	GEO	CancerCells_2D
GSM2339025	GSE87701	2D	MCF7	LumA	GEO	CancerCells_2D
GSM2339028	GSE87701	2D	MCF7	LumA	GEO	CancerCells_2D
GSM2339036	GSE87701	2D	MCF7	LumA	GEO	CancerCells_2D
GSM2392606	GSE89888	2D	MCF7	LumA	GEO	CancerCells_2D
GSM2392607	GSE89888	2D	MCF7	LumA	GEO	CancerCells_2D
GSM2392608	GSE89888	2D	MCF7	LumA	GEO	CancerCells_2D
GSM2392609	GSE89888	2D	MCF7	LumA	GEO	CancerCells_2D
GSM2400218	GSE90261	2D	MCF7	LumA	GEO	CancerCells_2D
GSM2400219	GSE90261	2D	MCF7	LumA	GEO	CancerCells_2D
GSM2400230	GSE90267	2D	MCF7	LumA	GEO	CancerCells_2D
GSM2400231	GSE90267	2D	MCF7	LumA	GEO	CancerCells_2D
GSM2422725	GSE91395	2D	MCF7	LumA	GEO	CancerCells_2D
GSM2422726	GSE91395	2D	MCF7	LumA	GEO	CancerCells_2D
GSM2422727	GSE91395	2D	MCF7	LumA	GEO	CancerCells_2D
GSM2422728	GSE91395	2D	MCF7	LumA	GEO	CancerCells_2D
GSM2422729	GSE91395	2D	MCF7	LumA	GEO	CancerCells_2D
GSM2422730	GSE91395	2D	MCF7	LumA	GEO	CancerCells_2D
GSM2422755	GSE91395	2D	MCF7	LumA	GEO	CancerCells_2D
GSM2422756	GSE91395	2D	MCF7	LumA	GEO	CancerCells_2D
GSM2422757	GSE91395	2D	MCF7	LumA	GEO	CancerCells_2D
GSM2628140	GSE91395	2D	MCF7	LumA	GEO	CancerCells_2D
GSM2628141	GSE91395	2D	MCF7	LumA	GEO	CancerCells_2D
GSM2628142	GSE91395	2D	MCF7	LumA	GEO	CancerCells_2D
GSM2453479	GSE93505-GSE93881	2D	MCF7	LumA	GEO	CancerCells_2D
GSM2474228	GSE94372	2D	MCF7	LumA	GEO	CancerCells_2D
GSM2474227	GSE94372	2D	MCF7	LumA	GEO	CancerCells_2D
GSM2476256	GSE94479	2D	MCF7	LumA	GEO	CancerCells_2D
GSM2476257	GSE94479	2D	MCF7	LumA	GEO	CancerCells_2D
GSM2476255	GSE94479	2D	MCF7	LumA	GEO	CancerCells_2D
GSM2501535	GSE95299	2D	MCF7	LumA	GEO	CancerCells_2D
GSM2501536	GSE95299	2D	MCF7	LumA	GEO	CancerCells_2D
GSM2501537	GSE95299	2D	MCF7	LumA	GEO	CancerCells_2D
GSM4378264	GSE95302	2D	MCF7	LumA	GEO	CancerCells_2D
GSM4378265	GSE95302	2D	MCF7	LumA	GEO	CancerCells_2D
GSM4378267	GSE95302	2D	MCF7	LumA	GEO	CancerCells_2D
GSM2537139	GSE96643	2D	MCF7	LumA	GEO	CancerCells_2D
GSM2537140	GSE96643	2D	MCF7	LumA	GEO	CancerCells_2D
GSM2545229	GSE96860-GSE96867	2D	MCF7	LumA	GEO	CancerCells_2D
GSM2545230	GSE96860-GSE96867	2D	MCF7	LumA	GEO	CancerCells_2D
GSM2545231	GSE96860-GSE96867	2D	MCF7	LumA	GEO	CancerCells_2D
GSM2545232	GSE96860-GSE96867	2D	MCF7	LumA	GEO	CancerCells_2D
GSM2633709	GSE99116	2D	MCF7	LumA	GEO	CancerCells_2D
GSM2633717	GSE99116	2D	MCF7	LumA	GEO	CancerCells_2D
GSM2633721	GSE99116	2D	MCF7	LumA	GEO	CancerCells_2D
GSM2633729	GSE99116	2D	MCF7	LumA	GEO	CancerCells_2D
GSM2648904	GSE99626	2D	MCF7	LumA	GEO	CancerCells_2D
GSM3595407	GSE99680	2D	MCF7	LumA	GEO	CancerCells_2D
GSM3595408	GSE99680	2D	MCF7	LumA	GEO	CancerCells_2D
GSM3595409	GSE99680	2D	MCF7	LumA	GEO	CancerCells_2D
GSM2650741	GSE99707	2D	MCF7	LumA	GEO	CancerCells_2D
GSM2650742	GSE99707	2D	MCF7	LumA	GEO	CancerCells_2D
