# Supplementary material for: Transcriptomics indicate nuclear division and cell adhesion not recapitulated in MCF7 and MCF10A compared to luminal A breast tumours
Source: Sci Rep. 2022 Dec 3;12:20902. doi: 10.1038/s41598-022-24511-z (PMC9719475; doi:10.1038/s41598-022-24511-z)
Supplement: Supplementary file 3 — Supplementary Table 3. [file 41598_2022_24511_MOESM3_ESM.csv]

sampleID	series_id	sample_type	pam50subtype	shortLetterCode	BatchID
TCGA-BH-A18J-11A-31R-A12D-07	TCGA-BH-A18J	Solid Tissue Normal	NA	NT	A12D
TCGA-A7-A0CE-11A-21R-A089-07	TCGA-A7-A0CE	Solid Tissue Normal	NA	NT	A089
TCGA-BH-A1EW-11B-33R-A137-07	TCGA-BH-A1EW	Solid Tissue Normal	NA	NT	A137
TCGA-BH-A0BQ-11A-33R-A115-07	TCGA-BH-A0BQ	Solid Tissue Normal	NA	NT	A115
TCGA-BH-A0BV-11A-31R-A089-07	TCGA-BH-A0BV	Solid Tissue Normal	NA	NT	A089
TCGA-E9-A1RH-11A-34R-A169-07	TCGA-E9-A1RH	Solid Tissue Normal	NA	NT	A169
TCGA-E9-A1N4-11A-33R-A14M-07	TCGA-E9-A1N4	Solid Tissue Normal	NA	NT	A14M
TCGA-BH-A0DT-11A-12R-A12D-07	TCGA-BH-A0DT	Solid Tissue Normal	NA	NT	A12D
TCGA-BH-A0BW-11A-12R-A115-07	TCGA-BH-A0BW	Solid Tissue Normal	NA	NT	A115
TCGA-E2-A1IG-11A-22R-A144-07	TCGA-E2-A1IG	Solid Tissue Normal	NA	NT	A144
TCGA-BH-A1ET-11B-23R-A137-07	TCGA-BH-A1ET	Solid Tissue Normal	NA	NT	A137
TCGA-AC-A2FF-11A-13R-A17B-07	TCGA-AC-A2FF	Solid Tissue Normal	NA	NT	A17B
TCGA-E2-A158-11A-22R-A12D-07	TCGA-E2-A158	Solid Tissue Normal	NA	NT	A12D
TCGA-BH-A1F0-11B-23R-A137-07	TCGA-BH-A1F0	Solid Tissue Normal	NA	NT	A137
TCGA-AC-A23H-11A-12R-A157-07	TCGA-AC-A23H	Solid Tissue Normal	NA	NT	A157
TCGA-BH-A1F6-11B-94R-A13Q-07	TCGA-BH-A1F6	Solid Tissue Normal	NA	NT	A13Q
TCGA-E9-A1RB-11A-33R-A157-07	TCGA-E9-A1RB	Solid Tissue Normal	NA	NT	A157
TCGA-BH-A0C3-11A-23R-A12P-07	TCGA-BH-A0C3	Solid Tissue Normal	NA	NT	A12P
TCGA-BH-A0BJ-11A-23R-A089-07	TCGA-BH-A0BJ	Solid Tissue Normal	NA	NT	A089
TCGA-BH-A0DZ-11A-22R-A089-07	TCGA-BH-A0DZ	Solid Tissue Normal	NA	NT	A089
TCGA-BH-A18M-11A-33R-A12D-07	TCGA-BH-A18M	Solid Tissue Normal	NA	NT	A12D
TCGA-BH-A1EV-11A-24R-A137-07	TCGA-BH-A1EV	Solid Tissue Normal	NA	NT	A137
TCGA-E9-A1NF-11A-73R-A14D-07	TCGA-E9-A1NF	Solid Tissue Normal	NA	NT	A14D
TCGA-BH-A0BZ-11A-61R-A12P-07	TCGA-BH-A0BZ	Solid Tissue Normal	NA	NT	A12P
TCGA-E9-A1RC-11A-33R-A157-07	TCGA-E9-A1RC	Solid Tissue Normal	NA	NT	A157
TCGA-E9-A1N5-11A-41R-A14D-07	TCGA-E9-A1N5	Solid Tissue Normal	NA	NT	A14D
TCGA-BH-A18R-11A-42R-A12D-07	TCGA-BH-A18R	Solid Tissue Normal	NA	NT	A12D
TCGA-BH-A18Q-11A-34R-A12D-07	TCGA-BH-A18Q	Solid Tissue Normal	NA	NT	A12D
TCGA-BH-A0E0-11A-13R-A089-07	TCGA-BH-A0E0	Solid Tissue Normal	NA	NT	A089
TCGA-BH-A0DK-11A-13R-A089-07	TCGA-BH-A0DK	Solid Tissue Normal	NA	NT	A089
TCGA-BH-A1EO-11A-31R-A137-07	TCGA-BH-A1EO	Solid Tissue Normal	NA	NT	A137
TCGA-A7-A0D9-11A-53R-A089-07	TCGA-A7-A0D9	Solid Tissue Normal	NA	NT	A089
TCGA-E9-A1NA-11A-33R-A144-07	TCGA-E9-A1NA	Solid Tissue Normal	NA	NT	A144
TCGA-BH-A1FM-11B-23R-A13Q-07	TCGA-BH-A1FM	Solid Tissue Normal	NA	NT	A13Q
TCGA-BH-A0BT-11A-21R-A12P-07	TCGA-BH-A0BT	Solid Tissue Normal	NA	NT	A12P
TCGA-E9-A1RD-11A-33R-A157-07	TCGA-E9-A1RD	Solid Tissue Normal	NA	NT	A157
TCGA-E9-A1ND-11A-43R-A144-07	TCGA-E9-A1ND	Solid Tissue Normal	NA	NT	A144
TCGA-BH-A0DO-11A-22R-A12D-07	TCGA-BH-A0DO	Solid Tissue Normal	NA	NT	A12D
TCGA-BH-A0DL-11A-13R-A115-07	TCGA-BH-A0DL	Solid Tissue Normal	NA	NT	A115
TCGA-BH-A18U-11A-23R-A12D-07	TCGA-BH-A18U	Solid Tissue Normal	NA	NT	A12D
TCGA-BH-A1FB-11A-33R-A13Q-07	TCGA-BH-A1FB	Solid Tissue Normal	NA	NT	A13Q
TCGA-E9-A1NG-11A-52R-A14M-07	TCGA-E9-A1NG	Solid Tissue Normal	NA	NT	A14M
TCGA-GI-A2C8-11A-22R-A16F-07	TCGA-GI-A2C8	Solid Tissue Normal	NA	NT	A16F
TCGA-BH-A1FC-11A-32R-A13Q-07	TCGA-BH-A1FC	Solid Tissue Normal	NA	NT	A13Q
TCGA-A7-A0DB-11A-33R-A089-07	TCGA-A7-A0DB	Solid Tissue Normal	NA	NT	A089
TCGA-BH-A1FG-11B-12R-A13Q-07	TCGA-BH-A1FG	Solid Tissue Normal	NA	NT	A13Q
TCGA-BH-A0B8-11A-41R-A089-07	TCGA-BH-A0B8	Solid Tissue Normal	NA	NT	A089
TCGA-BH-A18N-11A-43R-A12D-07	TCGA-BH-A18N	Solid Tissue Normal	NA	NT	A12D
TCGA-BH-A0AY-11A-23R-A089-07	TCGA-BH-A0AY	Solid Tissue Normal	NA	NT	A089
TCGA-BH-A1FJ-11B-42R-A13Q-07	TCGA-BH-A1FJ	Solid Tissue Normal	NA	NT	A13Q
TCGA-BH-A0BS-11A-11R-A12P-07	TCGA-BH-A0BS	Solid Tissue Normal	NA	NT	A12P
TCGA-BH-A1FH-11B-42R-A13Q-07	TCGA-BH-A1FH	Solid Tissue Normal	NA	NT	A13Q
TCGA-BH-A208-11A-51R-A157-07	TCGA-BH-A208	Solid Tissue Normal	NA	NT	A157
TCGA-E2-A1BC-11A-32R-A12P-07	TCGA-E2-A1BC	Solid Tissue Normal	NA	NT	A12P
TCGA-BH-A18S-11A-43R-A12D-07	TCGA-BH-A18S	Solid Tissue Normal	NA	NT	A12D
TCGA-BH-A0AZ-11A-22R-A12P-07	TCGA-BH-A0AZ	Solid Tissue Normal	NA	NT	A12P
TCGA-BH-A0HA-11A-31R-A12P-07	TCGA-BH-A0HA	Solid Tissue Normal	NA	NT	A12P
TCGA-BH-A1FD-11B-21R-A13Q-07	TCGA-BH-A1FD	Solid Tissue Normal	NA	NT	A13Q
TCGA-BH-A1EU-11A-23R-A137-07	TCGA-BH-A1EU	Solid Tissue Normal	NA	NT	A137
TCGA-BH-A0B5-11A-23R-A12P-07	TCGA-BH-A0B5	Solid Tissue Normal	NA	NT	A12P
TCGA-BH-A0BM-11A-12R-A089-07	TCGA-BH-A0BM	Solid Tissue Normal	NA	NT	A089
TCGA-GI-A2C9-11A-22R-A21T-07	TCGA-GI-A2C9	Solid Tissue Normal	NA	NT	A21T
TCGA-E2-A15K-11A-13R-A12P-07	TCGA-E2-A15K	Solid Tissue Normal	NA	NT	A12P
TCGA-BH-A209-11A-42R-A157-07	TCGA-BH-A209	Solid Tissue Normal	NA	NT	A157
TCGA-BH-A0HK-11A-11R-A089-07	TCGA-BH-A0HK	Solid Tissue Normal	NA	NT	A089
TCGA-BH-A18K-11A-13R-A12D-07	TCGA-BH-A18K	Solid Tissue Normal	NA	NT	A12D
TCGA-A7-A13F-11A-42R-A12P-07	TCGA-A7-A13F	Solid Tissue Normal	NA	NT	A12P
TCGA-A7-A0CH-11A-32R-A089-07	TCGA-A7-A0CH	Solid Tissue Normal	NA	NT	A089
TCGA-A7-A0DC-11A-41R-A089-07	TCGA-A7-A0DC	Solid Tissue Normal	NA	NT	A089
TCGA-AC-A2FM-11B-32R-A19W-07	TCGA-AC-A2FM	Solid Tissue Normal	NA	NT	A19W
TCGA-BH-A0B3-11B-21R-A089-07	TCGA-BH-A0B3	Solid Tissue Normal	NA	NT	A089
TCGA-BH-A1EN-11A-23R-A13Q-07	TCGA-BH-A1EN	Solid Tissue Normal	NA	NT	A13Q
TCGA-E2-A1LS-11A-32R-A157-07	TCGA-E2-A1LS	Solid Tissue Normal	NA	NT	A157
TCGA-BH-A0H9-11A-22R-A466-07	TCGA-BH-A0H9	Solid Tissue Normal	NA	NT	A466
TCGA-BH-A0DV-11A-22R-A12P-07	TCGA-BH-A0DV	Solid Tissue Normal	NA	NT	A12P
TCGA-E9-A1RI-11A-41R-A169-07	TCGA-E9-A1RI	Solid Tissue Normal	NA	NT	A169
TCGA-BH-A1F8-11B-21R-A13Q-07	TCGA-BH-A1F8	Solid Tissue Normal	NA	NT	A13Q
TCGA-BH-A1FU-11A-23R-A14D-07	TCGA-BH-A1FU	Solid Tissue Normal	NA	NT	A14D
TCGA-BH-A0H5-11A-62R-A115-07	TCGA-BH-A0H5	Solid Tissue Normal	NA	NT	A115
TCGA-BH-A0E1-11A-13R-A089-07	TCGA-BH-A0E1	Solid Tissue Normal	NA	NT	A089
TCGA-E2-A15I-11A-32R-A137-07	TCGA-E2-A15I	Solid Tissue Normal	NA	NT	A137
TCGA-E9-A1N6-11A-32R-A144-07	TCGA-E9-A1N6	Solid Tissue Normal	NA	NT	A144
TCGA-BH-A18V-11A-52R-A12D-07	TCGA-BH-A18V	Solid Tissue Normal	NA	NT	A12D
TCGA-BH-A0B7-11A-34R-A115-07	TCGA-BH-A0B7	Solid Tissue Normal	NA	NT	A115
TCGA-E2-A1LH-11A-22R-A14D-07	TCGA-E2-A1LH	Solid Tissue Normal	NA	NT	A14D
TCGA-BH-A18P-11A-43R-A12D-07	TCGA-BH-A18P	Solid Tissue Normal	NA	NT	A12D
TCGA-BH-A0DH-11A-31R-A089-07	TCGA-BH-A0DH	Solid Tissue Normal	NA	NT	A089
TCGA-E2-A15M-11A-22R-A12D-07	TCGA-E2-A15M	Solid Tissue Normal	NA	NT	A12D
TCGA-E2-A1L7-11A-33R-A144-07	TCGA-E2-A1L7	Solid Tissue Normal	NA	NT	A144
TCGA-A7-A13E-11A-61R-A12P-07	TCGA-A7-A13E	Solid Tissue Normal	NA	NT	A12P
TCGA-BH-A0DQ-11A-12R-A089-07	TCGA-BH-A0DQ	Solid Tissue Normal	NA	NT	A089
TCGA-BH-A1FE-11B-14R-A13Q-07	TCGA-BH-A1FE	Solid Tissue Normal	NA	NT	A13Q
TCGA-E9-A1RF-11A-32R-A157-07	TCGA-E9-A1RF	Solid Tissue Normal	NA	NT	A157
TCGA-BH-A0C0-11A-21R-A089-07	TCGA-BH-A0C0	Solid Tissue Normal	NA	NT	A089
TCGA-BH-A0BA-11A-22R-A19E-07	TCGA-BH-A0BA	Solid Tissue Normal	NA	NT	A19E
TCGA-BH-A1F2-11A-32R-A13Q-07	TCGA-BH-A1F2	Solid Tissue Normal	NA	NT	A13Q
TCGA-BH-A0DG-11A-43R-A12P-07	TCGA-BH-A0DG	Solid Tissue Normal	NA	NT	A12P
TCGA-E9-A1R7-11A-42R-A14M-07	TCGA-E9-A1R7	Solid Tissue Normal	NA	NT	A14M
TCGA-E2-A153-11A-31R-A12D-07	TCGA-E2-A153	Solid Tissue Normal	NA	NT	A12D
TCGA-E2-A1LB-11A-22R-A144-07	TCGA-E2-A1LB	Solid Tissue Normal	NA	NT	A144
TCGA-A7-A13G-11A-51R-A13Q-07	TCGA-A7-A13G	Solid Tissue Normal	NA	NT	A13Q
TCGA-BH-A0DP-11A-12R-A089-07	TCGA-BH-A0DP	Solid Tissue Normal	NA	NT	A089
TCGA-BH-A0H7-11A-13R-A089-07	TCGA-BH-A0H7	Solid Tissue Normal	NA	NT	A089
TCGA-BH-A204-11A-53R-A157-07	TCGA-BH-A204	Solid Tissue Normal	NA	NT	A157
TCGA-BH-A1FR-11B-42R-A13Q-07	TCGA-BH-A1FR	Solid Tissue Normal	NA	NT	A13Q
TCGA-BH-A18L-11A-42R-A12D-07	TCGA-BH-A18L	Solid Tissue Normal	NA	NT	A12D
TCGA-AC-A2FB-11A-13R-A17B-07	TCGA-AC-A2FB	Solid Tissue Normal	NA	NT	A17B
TCGA-BH-A0AU-11A-11R-A12P-07	TCGA-BH-A0AU	Solid Tissue Normal	NA	NT	A12P
TCGA-BH-A203-11A-42R-A169-07	TCGA-BH-A203	Solid Tissue Normal	NA	NT	A169
TCGA-E9-A1N9-11A-71R-A14D-07	TCGA-E9-A1N9	Solid Tissue Normal	NA	NT	A14D
TCGA-BH-A1FN-11A-34R-A13Q-07	TCGA-BH-A1FN	Solid Tissue Normal	NA	NT	A13Q
TCGA-BH-A0BC-11A-22R-A089-07	TCGA-BH-A0BC	Solid Tissue Normal	NA	NT	A089
TCGA-BH-A1F5-01A-12R-A13Q-07	TCGA-BH-A1F5	Primary Tumor	LumA	TP	A13Q
TCGA-A7-A5ZX-01A-12R-A29R-07	TCGA-A7-A5ZX	Primary Tumor	LumA	TP	A29R
TCGA-B6-A0X0-01A-21R-A115-07	TCGA-B6-A0X0	Primary Tumor	LumA	TP	A115
TCGA-LL-A6FQ-01A-11R-A31O-07	TCGA-LL-A6FQ	Primary Tumor	LumA	TP	A31O
TCGA-E9-A22B-01A-11R-A157-07	TCGA-E9-A22B	Primary Tumor	LumA	TP	A157
TCGA-AO-A12H-01A-11R-A115-07	TCGA-AO-A12H	Primary Tumor	LumA	TP	A115
TCGA-B6-A0IC-01A-11R-A034-07	TCGA-B6-A0IC	Primary Tumor	LumA	TP	A034
TCGA-AN-A046-01A-21R-A034-07	TCGA-AN-A046	Primary Tumor	LumA	TP	A034
TCGA-EW-A1J3-01A-11R-A13Q-07	TCGA-EW-A1J3	Primary Tumor	LumA	TP	A13Q
TCGA-E9-A5UP-01A-11R-A28M-07	TCGA-E9-A5UP	Primary Tumor	LumA	TP	A28M
TCGA-E9-A1N4-01A-11R-A14M-07	TCGA-E9-A1N4	Primary Tumor	LumA	TP	A14M
TCGA-E2-A14Q-01A-11R-A12D-07	TCGA-E2-A14Q	Primary Tumor	LumA	TP	A12D
TCGA-GM-A5PV-01A-11R-A28M-07	TCGA-GM-A5PV	Primary Tumor	LumA	TP	A28M
TCGA-E9-A227-01A-11R-A157-07	TCGA-E9-A227	Primary Tumor	LumA	TP	A157
TCGA-OL-A5DA-01A-11R-A27Q-07	TCGA-OL-A5DA	Primary Tumor	LumA	TP	A27Q
TCGA-A2-A0ET-01A-31R-A034-07	TCGA-A2-A0ET	Primary Tumor	LumA	TP	A034
TCGA-OL-A5RX-01A-11R-A28M-07	TCGA-OL-A5RX	Primary Tumor	LumA	TP	A28M
TCGA-BH-A1EO-01A-11R-A137-07	TCGA-BH-A1EO	Primary Tumor	LumA	TP	A137
TCGA-E2-A572-01A-13R-A31O-07	TCGA-E2-A572	Primary Tumor	LumA	TP	A31O
TCGA-BH-A0DX-01A-11R-A115-07	TCGA-BH-A0DX	Primary Tumor	LumA	TP	A115
TCGA-BH-A0DI-01A-21R-A12P-07	TCGA-BH-A0DI	Primary Tumor	LumA	TP	A12P
TCGA-AN-A04A-01A-21R-A034-07	TCGA-AN-A04A	Primary Tumor	LumA	TP	A034
TCGA-AR-A24X-01A-11R-A169-07	TCGA-AR-A24X	Primary Tumor	LumA	TP	A169
TCGA-AO-A0JJ-01A-11R-A056-07	TCGA-AO-A0JJ	Primary Tumor	LumA	TP	A056
TCGA-A7-A4SC-01A-12R-A266-07	TCGA-A7-A4SC	Primary Tumor	LumA	TP	A266
TCGA-E2-A1B5-01A-21R-A12P-07	TCGA-E2-A1B5	Primary Tumor	LumA	TP	A12P
TCGA-BH-A0HX-01A-21R-A056-07	TCGA-BH-A0HX	Primary Tumor	LumA	TP	A056
TCGA-D8-A73W-01A-22R-A352-07	TCGA-D8-A73W	Primary Tumor	LumA	TP	A352
TCGA-BH-A0GZ-01A-11R-A056-07	TCGA-BH-A0GZ	Primary Tumor	LumA	TP	A056
TCGA-E2-A1IK-01A-11R-A144-07	TCGA-E2-A1IK	Primary Tumor	LumA	TP	A144
TCGA-AO-A03V-01A-11R-A115-07	TCGA-AO-A03V	Primary Tumor	LumA	TP	A115
TCGA-B6-A0WT-01A-11R-A109-07	TCGA-B6-A0WT	Primary Tumor	LumA	TP	A109
TCGA-E9-A1NG-01A-21R-A14M-07	TCGA-E9-A1NG	Primary Tumor	LumA	TP	A14M
TCGA-E2-A14T-01A-11R-A115-07	TCGA-E2-A14T	Primary Tumor	LumA	TP	A115
TCGA-AR-A0TZ-01A-12R-A084-07	TCGA-AR-A0TZ	Primary Tumor	LumA	TP	A084
TCGA-AC-A3W7-01A-11R-A22K-07	TCGA-AC-A3W7	Primary Tumor	LumA	TP	A22K
TCGA-E9-A1R0-01A-22R-A16F-07	TCGA-E9-A1R0	Primary Tumor	LumA	TP	A16F
TCGA-AR-A5QP-01A-11R-A28M-07	TCGA-AR-A5QP	Primary Tumor	LumA	TP	A28M
TCGA-A2-A259-01A-11R-A16F-07	TCGA-A2-A259	Primary Tumor	LumA	TP	A16F
TCGA-A8-A0AD-01A-11R-A056-07	TCGA-A8-A0AD	Primary Tumor	LumA	TP	A056
TCGA-OL-A6VR-01A-32R-A33J-07	TCGA-OL-A6VR	Primary Tumor	LumA	TP	A33J
TCGA-A8-A0A9-01A-11R-A00Z-07	TCGA-A8-A0A9	Primary Tumor	LumA	TP	A00Z
TCGA-A1-A0SG-01A-11R-A144-07	TCGA-A1-A0SG	Primary Tumor	LumA	TP	A144
TCGA-AN-A041-01A-11R-A034-07	TCGA-AN-A041	Primary Tumor	LumA	TP	A034
TCGA-A2-A0T7-01A-21R-A084-07	TCGA-A2-A0T7	Primary Tumor	LumA	TP	A084
TCGA-EW-A6S9-01A-22R-A33J-07	TCGA-EW-A6S9	Primary Tumor	LumA	TP	A33J
TCGA-E2-A1BC-01A-11R-A12P-07	TCGA-E2-A1BC	Primary Tumor	LumA	TP	A12P
TCGA-GI-A2C8-01A-11R-A16F-07	TCGA-GI-A2C8	Primary Tumor	LumA	TP	A16F
TCGA-BH-A0DH-01A-11R-A084-07	TCGA-BH-A0DH	Primary Tumor	LumA	TP	A084
TCGA-B6-A0WZ-01A-11R-A109-07	TCGA-B6-A0WZ	Primary Tumor	LumA	TP	A109
TCGA-AC-A3W6-01A-12R-A22K-07	TCGA-AC-A3W6	Primary Tumor	LumA	TP	A22K
TCGA-LL-A5YN-01A-11R-A28M-07	TCGA-LL-A5YN	Primary Tumor	LumA	TP	A28M
TCGA-D8-A4Z1-01A-21R-A266-07	TCGA-D8-A4Z1	Primary Tumor	LumA	TP	A266
TCGA-A8-A07J-01A-11R-A00Z-07	TCGA-A8-A07J	Primary Tumor	LumA	TP	A00Z
TCGA-D8-A27K-01A-11R-A16F-07	TCGA-D8-A27K	Primary Tumor	LumA	TP	A16F
TCGA-A8-A09D-01A-11R-A00Z-07	TCGA-A8-A09D	Primary Tumor	LumA	TP	A00Z
TCGA-AC-A2B8-01A-11R-A17B-07	TCGA-AC-A2B8	Primary Tumor	LumA	TP	A17B
TCGA-A2-A0EP-01A-52R-A22U-07	TCGA-A2-A0EP	Primary Tumor	LumA	TP	A22U
TCGA-BH-A2L8-01A-11R-A18M-07	TCGA-BH-A2L8	Primary Tumor	LumA	TP	A18M
TCGA-AC-A5XS-01A-11R-A29R-07	TCGA-AC-A5XS	Primary Tumor	LumA	TP	A29R
TCGA-BH-A0BP-01A-11R-A115-07	TCGA-BH-A0BP	Primary Tumor	LumA	TP	A115
TCGA-C8-A12X-01A-11R-A115-07	TCGA-C8-A12X	Primary Tumor	LumA	TP	A115
TCGA-BH-A0W7-01A-11R-A115-07	TCGA-BH-A0W7	Primary Tumor	LumA	TP	A115
TCGA-BH-A0B1-01A-12R-A056-07	TCGA-BH-A0B1	Primary Tumor	LumA	TP	A056
TCGA-B6-A401-01A-11R-A239-07	TCGA-B6-A401	Primary Tumor	LumA	TP	A239
TCGA-A2-A0CK-01A-11R-A22K-07	TCGA-A2-A0CK	Primary Tumor	LumA	TP	A22K
TCGA-LD-A74U-01A-13R-A33J-07	TCGA-LD-A74U	Primary Tumor	LumA	TP	A33J
TCGA-GM-A5PX-01A-12R-A28M-07	TCGA-GM-A5PX	Primary Tumor	LumA	TP	A28M
TCGA-E2-A10B-01A-11R-A10J-07	TCGA-E2-A10B	Primary Tumor	LumA	TP	A10J
TCGA-V7-A7HQ-01A-11R-A33J-07	TCGA-V7-A7HQ	Primary Tumor	LumA	TP	A33J
TCGA-B6-A0IM-01A-11R-A034-07	TCGA-B6-A0IM	Primary Tumor	LumA	TP	A034
TCGA-XX-A89A-01A-11R-A36F-07	TCGA-XX-A89A	Primary Tumor	LumA	TP	A36F
TCGA-BH-AB28-01A-31R-A41B-07	TCGA-BH-AB28	Primary Tumor	LumA	TP	A41B
TCGA-B6-A0WS-01A-11R-A115-07	TCGA-B6-A0WS	Primary Tumor	LumA	TP	A115
TCGA-D8-A27G-01A-11R-A16F-07	TCGA-D8-A27G	Primary Tumor	LumA	TP	A16F
TCGA-B6-A2IU-01A-32R-A18M-07	TCGA-B6-A2IU	Primary Tumor	LumA	TP	A18M
TCGA-A1-A0SQ-01A-21R-A144-07	TCGA-A1-A0SQ	Primary Tumor	LumA	TP	A144
TCGA-OL-A66L-01A-12R-A31O-07	TCGA-OL-A66L	Primary Tumor	LumA	TP	A31O
TCGA-A7-A5ZW-01A-12R-A29R-07	TCGA-A7-A5ZW	Primary Tumor	LumA	TP	A29R
TCGA-E2-A1L6-01A-11R-A13Q-07	TCGA-E2-A1L6	Primary Tumor	LumA	TP	A13Q
TCGA-GM-A3NW-01A-21R-A22K-07	TCGA-GM-A3NW	Primary Tumor	LumA	TP	A22K
TCGA-D8-A1XC-01A-11R-A14D-07	TCGA-D8-A1XC	Primary Tumor	LumA	TP	A14D
TCGA-E2-A15J-01A-11R-A12P-07	TCGA-E2-A15J	Primary Tumor	LumA	TP	A12P
TCGA-MS-A51U-01A-31R-A266-07	TCGA-MS-A51U	Primary Tumor	LumA	TP	A266
TCGA-GM-A2DA-01A-11R-A18M-07	TCGA-GM-A2DA	Primary Tumor	LumA	TP	A18M
TCGA-OL-A6VQ-01A-12R-A41B-07	TCGA-OL-A6VQ	Primary Tumor	LumA	TP	A41B
TCGA-E2-A14U-01A-11R-A22K-07	TCGA-E2-A14U	Primary Tumor	LumA	TP	A22K
TCGA-A7-A426-01A-22R-A24H-07	TCGA-A7-A426	Primary Tumor	LumA	TP	A24H
TCGA-LL-A442-01A-11R-A24H-07	TCGA-LL-A442	Primary Tumor	LumA	TP	A24H
TCGA-BH-A0HO-01A-11R-A034-07	TCGA-BH-A0HO	Primary Tumor	LumA	TP	A034
TCGA-BH-A0H6-01A-21R-A056-07	TCGA-BH-A0H6	Primary Tumor	LumA	TP	A056
TCGA-D8-A1X9-01A-12R-A157-07	TCGA-D8-A1X9	Primary Tumor	LumA	TP	A157
TCGA-AN-A0XN-01A-21R-A109-07	TCGA-AN-A0XN	Primary Tumor	LumA	TP	A109
TCGA-AO-A0JA-01A-11R-A056-07	TCGA-AO-A0JA	Primary Tumor	LumA	TP	A056
TCGA-A2-A0D3-01A-11R-A115-07	TCGA-A2-A0D3	Primary Tumor	LumA	TP	A115
TCGA-BH-A0DE-01A-11R-A115-07	TCGA-BH-A0DE	Primary Tumor	LumA	TP	A115
TCGA-BH-A1FE-01A-11R-A13Q-07	TCGA-BH-A1FE	Primary Tumor	LumA	TP	A13Q
TCGA-AO-A126-01A-11R-A10J-07	TCGA-AO-A126	Primary Tumor	LumA	TP	A10J
TCGA-AQ-A04L-01B-21R-A10J-07	TCGA-AQ-A04L	Primary Tumor	LumA	TP	A10J
TCGA-AR-A1AU-01A-11R-A12P-07	TCGA-AR-A1AU	Primary Tumor	LumA	TP	A12P
TCGA-A8-A09A-01A-11R-A00Z-07	TCGA-A8-A09A	Primary Tumor	LumA	TP	A00Z
TCGA-AN-A0XS-01A-22R-A109-07	TCGA-AN-A0XS	Primary Tumor	LumA	TP	A109
TCGA-OL-A66O-01A-11R-A31O-07	TCGA-OL-A66O	Primary Tumor	LumA	TP	A31O
TCGA-C8-A273-01A-11R-A16F-07	TCGA-C8-A273	Primary Tumor	LumA	TP	A16F
TCGA-HN-A2OB-01A-21R-A27Q-07	TCGA-HN-A2OB	Primary Tumor	LumA	TP	A27Q
TCGA-AC-A2FM-01A-11R-A19W-07	TCGA-AC-A2FM	Primary Tumor	LumA	TP	A19W
TCGA-E2-A1IH-01A-11R-A13Q-07	TCGA-E2-A1IH	Primary Tumor	LumA	TP	A13Q
TCGA-AR-A5QM-01A-11R-A27Q-07	TCGA-AR-A5QM	Primary Tumor	LumA	TP	A27Q
TCGA-BH-A0BM-01A-11R-A056-07	TCGA-BH-A0BM	Primary Tumor	LumA	TP	A056
TCGA-AO-A12B-01A-11R-A10J-07	TCGA-AO-A12B	Primary Tumor	LumA	TP	A10J
TCGA-A2-A0CU-01A-12R-A034-07	TCGA-A2-A0CU	Primary Tumor	LumA	TP	A034
TCGA-B6-A0RV-01A-11R-A084-07	TCGA-B6-A0RV	Primary Tumor	LumA	TP	A084
TCGA-AN-A0FD-01A-11R-A034-07	TCGA-AN-A0FD	Primary Tumor	LumA	TP	A034
TCGA-BH-A0BQ-01A-21R-A115-07	TCGA-BH-A0BQ	Primary Tumor	LumA	TP	A115
TCGA-AR-A252-01A-11R-A169-07	TCGA-AR-A252	Primary Tumor	LumA	TP	A169
TCGA-A8-A093-01A-11R-A00Z-07	TCGA-A8-A093	Primary Tumor	LumA	TP	A00Z
TCGA-E2-A14Z-01A-11R-A115-07	TCGA-E2-A14Z	Primary Tumor	LumA	TP	A115
TCGA-EW-A1J2-01A-21R-A13Q-07	TCGA-EW-A1J2	Primary Tumor	LumA	TP	A13Q
TCGA-C8-A12Y-01A-11R-A12D-07	TCGA-C8-A12Y	Primary Tumor	LumA	TP	A12D
TCGA-UL-AAZ6-01A-11R-A41B-07	TCGA-UL-AAZ6	Primary Tumor	LumA	TP	A41B
TCGA-BH-A0HN-01A-11R-A10U-07	TCGA-BH-A0HN	Primary Tumor	LumA	TP	A10U
TCGA-PE-A5DD-01A-12R-A27Q-07	TCGA-PE-A5DD	Primary Tumor	LumA	TP	A27Q
TCGA-A8-A07B-01A-11R-A00Z-07	TCGA-A8-A07B	Primary Tumor	LumA	TP	A00Z
TCGA-C8-A133-01A-32R-A12D-07	TCGA-C8-A133	Primary Tumor	LumA	TP	A12D
TCGA-EW-A1IX-01A-12R-A144-07	TCGA-EW-A1IX	Primary Tumor	LumA	TP	A144
TCGA-A1-A0SH-01A-11R-A084-07	TCGA-A1-A0SH	Primary Tumor	LumA	TP	A084
TCGA-D8-A1JN-01A-11R-A13Q-07	TCGA-D8-A1JN	Primary Tumor	LumA	TP	A13Q
TCGA-A7-A26J-01A-11R-A277-07	TCGA-A7-A26J	Primary Tumor	LumA	TP	A277
TCGA-AC-A6IX-01A-12R-A32P-07	TCGA-AC-A6IX	Primary Tumor	LumA	TP	A32P
TCGA-BH-A0HI-01A-11R-A084-07	TCGA-BH-A0HI	Primary Tumor	LumA	TP	A084
TCGA-A7-A3RF-01A-11R-A22K-07	TCGA-A7-A3RF	Primary Tumor	LumA	TP	A22K
TCGA-AN-A0FZ-01A-11R-A034-07	TCGA-AN-A0FZ	Primary Tumor	LumA	TP	A034
TCGA-B6-A0RM-01A-11R-A084-07	TCGA-B6-A0RM	Primary Tumor	LumA	TP	A084
TCGA-B6-A0IE-01A-11R-A034-07	TCGA-B6-A0IE	Primary Tumor	LumA	TP	A034
TCGA-EW-A1P3-01A-11R-A144-07	TCGA-EW-A1P3	Primary Tumor	LumA	TP	A144
TCGA-A2-A4S2-01A-12R-A266-07	TCGA-A2-A4S2	Primary Tumor	LumA	TP	A266
TCGA-BH-A0DS-01A-11R-A056-07	TCGA-BH-A0DS	Primary Tumor	LumA	TP	A056
TCGA-EW-A1PF-01A-11R-A144-07	TCGA-EW-A1PF	Primary Tumor	LumA	TP	A144
TCGA-E9-A3X8-01A-31R-A22U-07	TCGA-E9-A3X8	Primary Tumor	LumA	TP	A22U
TCGA-A8-A09K-01A-11R-A00Z-07	TCGA-A8-A09K	Primary Tumor	LumA	TP	A00Z
TCGA-A2-A1FV-01A-11R-A13Q-07	TCGA-A2-A1FV	Primary Tumor	LumA	TP	A13Q
TCGA-BH-A0DT-01A-21R-A12D-07	TCGA-BH-A0DT	Primary Tumor	LumA	TP	A12D
TCGA-BH-A8G0-01A-11R-A352-07	TCGA-BH-A8G0	Primary Tumor	LumA	TP	A352
TCGA-D8-A1Y0-01A-11R-A14M-07	TCGA-D8-A1Y0	Primary Tumor	LumA	TP	A14M
TCGA-A7-A3IZ-01A-11R-A213-07	TCGA-A7-A3IZ	Primary Tumor	LumA	TP	A213
TCGA-BH-A1FH-01A-12R-A13Q-07	TCGA-BH-A1FH	Primary Tumor	LumA	TP	A13Q
TCGA-E2-A10F-01A-11R-A10J-07	TCGA-E2-A10F	Primary Tumor	LumA	TP	A10J
TCGA-E2-A1IE-01A-11R-A13Q-07	TCGA-E2-A1IE	Primary Tumor	LumA	TP	A13Q
TCGA-E2-A106-01A-11R-A10J-07	TCGA-E2-A106	Primary Tumor	LumA	TP	A10J
TCGA-E2-A1LA-01A-11R-A144-07	TCGA-E2-A1LA	Primary Tumor	LumA	TP	A144
TCGA-AC-A3TM-01A-11R-A22K-07	TCGA-AC-A3TM	Primary Tumor	LumA	TP	A22K
TCGA-A8-A07G-01A-11R-A034-07	TCGA-A8-A07G	Primary Tumor	LumA	TP	A034
TCGA-EW-A1J5-01A-11R-A13Q-07	TCGA-EW-A1J5	Primary Tumor	LumA	TP	A13Q
TCGA-AC-A3TN-01A-11R-A22K-07	TCGA-AC-A3TN	Primary Tumor	LumA	TP	A22K
TCGA-A2-A0CS-01A-11R-A115-07	TCGA-A2-A0CS	Primary Tumor	LumA	TP	A115
TCGA-A8-A086-01A-11R-A00Z-07	TCGA-A8-A086	Primary Tumor	LumA	TP	A00Z
TCGA-AC-A3QP-01A-11R-A22U-07	TCGA-AC-A3QP	Primary Tumor	LumA	TP	A22U
TCGA-AR-A1AS-01A-11R-A12P-07	TCGA-AR-A1AS	Primary Tumor	LumA	TP	A12P
TCGA-E2-A1IL-01A-11R-A14D-07	TCGA-E2-A1IL	Primary Tumor	LumA	TP	A14D
TCGA-AC-A62Y-01A-11R-A29R-07	TCGA-AC-A62Y	Primary Tumor	LumA	TP	A29R
TCGA-AO-A12G-01A-11R-A10J-07	TCGA-AO-A12G	Primary Tumor	LumA	TP	A10J
TCGA-GM-A3NY-01A-11R-A21T-07	TCGA-GM-A3NY	Primary Tumor	LumA	TP	A21T
TCGA-BH-A0B6-01A-11R-A19W-07	TCGA-BH-A0B6	Primary Tumor	LumA	TP	A19W
TCGA-A2-A25D-01A-12R-A16F-07	TCGA-A2-A25D	Primary Tumor	LumA	TP	A16F
TCGA-A8-A08C-01A-11R-A00Z-07	TCGA-A8-A08C	Primary Tumor	LumA	TP	A00Z
TCGA-E9-A1RF-01A-11R-A157-07	TCGA-E9-A1RF	Primary Tumor	LumA	TP	A157
TCGA-A8-A083-01A-21R-A00Z-07	TCGA-A8-A083	Primary Tumor	LumA	TP	A00Z
TCGA-E9-A1N3-01A-12R-A157-07	TCGA-E9-A1N3	Primary Tumor	LumA	TP	A157
TCGA-4H-AAAK-01A-12R-A41B-07	TCGA-4H-AAAK	Primary Tumor	LumA	TP	A41B
TCGA-AR-A1AX-01A-11R-A12P-07	TCGA-AR-A1AX	Primary Tumor	LumA	TP	A12P
TCGA-BH-A18F-01A-11R-A12D-07	TCGA-BH-A18F	Primary Tumor	LumA	TP	A12D
TCGA-BH-A1ES-01A-11R-A137-07	TCGA-BH-A1ES	Primary Tumor	LumA	TP	A137
TCGA-B6-A0IA-01A-11R-A034-07	TCGA-B6-A0IA	Primary Tumor	LumA	TP	A034
TCGA-B6-A40C-01A-11R-A239-07	TCGA-B6-A40C	Primary Tumor	LumA	TP	A239
TCGA-BH-A5J0-01A-11R-A27Q-07	TCGA-BH-A5J0	Primary Tumor	LumA	TP	A27Q
TCGA-BH-A0W4-01A-11R-A109-07	TCGA-BH-A0W4	Primary Tumor	LumA	TP	A109
TCGA-AN-A0XT-01A-11R-A109-07	TCGA-AN-A0XT	Primary Tumor	LumA	TP	A109
TCGA-LD-A7W6-01A-81R-A352-07	TCGA-LD-A7W6	Primary Tumor	LumA	TP	A352
TCGA-BH-A0E9-01B-11R-A115-07	TCGA-BH-A0E9	Primary Tumor	LumA	TP	A115
TCGA-E2-A15M-01A-11R-A12D-07	TCGA-E2-A15M	Primary Tumor	LumA	TP	A12D
TCGA-BH-A0C1-01B-11R-A12D-07	TCGA-BH-A0C1	Primary Tumor	LumA	TP	A12D
TCGA-A2-A0EW-01A-21R-A115-07	TCGA-A2-A0EW	Primary Tumor	LumA	TP	A115
TCGA-BH-A18M-01A-11R-A12D-07	TCGA-BH-A18M	Primary Tumor	LumA	TP	A12D
TCGA-EW-A2FV-01A-11R-A17B-07	TCGA-EW-A2FV	Primary Tumor	LumA	TP	A17B
TCGA-E9-A247-01A-11R-A169-07	TCGA-E9-A247	Primary Tumor	LumA	TP	A169
TCGA-AO-A0JC-01A-11R-A056-07	TCGA-AO-A0JC	Primary Tumor	LumA	TP	A056
TCGA-AC-A2FF-01A-11R-A17B-07	TCGA-AC-A2FF	Primary Tumor	LumA	TP	A17B
TCGA-LL-A740-01A-21R-A32P-07	TCGA-LL-A740	Primary Tumor	LumA	TP	A32P
TCGA-AO-A0J8-01A-21R-A034-07	TCGA-AO-A0J8	Primary Tumor	LumA	TP	A034
TCGA-AC-A6IV-01A-12R-A33J-07	TCGA-AC-A6IV	Primary Tumor	LumA	TP	A33J
TCGA-D8-A27L-01A-11R-A16F-07	TCGA-D8-A27L	Primary Tumor	LumA	TP	A16F
TCGA-A2-A1G0-01A-11R-A13Q-07	TCGA-A2-A1G0	Primary Tumor	LumA	TP	A13Q
TCGA-E9-A3Q9-01A-11R-A21T-07	TCGA-E9-A3Q9	Primary Tumor	LumA	TP	A21T
TCGA-EW-A2FS-01A-11R-A17B-07	TCGA-EW-A2FS	Primary Tumor	LumA	TP	A17B
TCGA-C8-A26Z-01A-11R-A16F-07	TCGA-C8-A26Z	Primary Tumor	LumA	TP	A16F
TCGA-D8-A1JU-01A-11R-A13Q-07	TCGA-D8-A1JU	Primary Tumor	LumA	TP	A13Q
TCGA-D8-A27E-01A-11R-A16F-07	TCGA-D8-A27E	Primary Tumor	LumA	TP	A16F
TCGA-BH-A0W5-01A-11R-A109-07	TCGA-BH-A0W5	Primary Tumor	LumA	TP	A109
TCGA-AQ-A7U7-01A-22R-A352-07	TCGA-AQ-A7U7	Primary Tumor	LumA	TP	A352
TCGA-B6-A0RI-01A-11R-A056-07	TCGA-B6-A0RI	Primary Tumor	LumA	TP	A056
TCGA-AO-A0J5-01A-11R-A034-07	TCGA-AO-A0J5	Primary Tumor	LumA	TP	A034
TCGA-C8-A1HO-01A-11R-A13Q-07	TCGA-C8-A1HO	Primary Tumor	LumA	TP	A13Q
TCGA-AR-A24V-01A-21R-A169-07	TCGA-AR-A24V	Primary Tumor	LumA	TP	A169
TCGA-AC-A8OP-01A-11R-A36F-07	TCGA-AC-A8OP	Primary Tumor	LumA	TP	A36F
TCGA-C8-A1HE-01A-11R-A13Q-07	TCGA-C8-A1HE	Primary Tumor	LumA	TP	A13Q
TCGA-A2-A0EO-01A-11R-A034-07	TCGA-A2-A0EO	Primary Tumor	LumA	TP	A034
TCGA-BH-A0BJ-01A-11R-A056-07	TCGA-BH-A0BJ	Primary Tumor	LumA	TP	A056
TCGA-A7-A26J-01A-11R-A169-07	TCGA-A7-A26J	Primary Tumor	LumA	TP	A169
TCGA-BH-A0HF-01A-11R-A056-07	TCGA-BH-A0HF	Primary Tumor	LumA	TP	A056
TCGA-AR-A24P-01A-11R-A169-07	TCGA-AR-A24P	Primary Tumor	LumA	TP	A169
TCGA-BH-A1EW-01A-11R-A137-07	TCGA-BH-A1EW	Primary Tumor	LumA	TP	A137
TCGA-E9-A1RD-01A-11R-A157-07	TCGA-E9-A1RD	Primary Tumor	LumA	TP	A157
TCGA-OL-A66K-01A-11R-A29R-07	TCGA-OL-A66K	Primary Tumor	LumA	TP	A29R
TCGA-E2-A1IG-01A-11R-A144-07	TCGA-E2-A1IG	Primary Tumor	LumA	TP	A144
TCGA-A2-A0YC-01A-11R-A109-07	TCGA-A2-A0YC	Primary Tumor	LumA	TP	A109
TCGA-BH-A0BC-01A-22R-A084-07	TCGA-BH-A0BC	Primary Tumor	LumA	TP	A084
TCGA-BH-A0HP-01A-12R-A084-07	TCGA-BH-A0HP	Primary Tumor	LumA	TP	A084
TCGA-A7-A4SA-01A-11R-A266-07	TCGA-A7-A4SA	Primary Tumor	LumA	TP	A266
TCGA-A7-A26E-01A-11R-A169-07	TCGA-A7-A26E	Primary Tumor	LumA	TP	A169
TCGA-E2-A1IO-01A-11R-A144-07	TCGA-E2-A1IO	Primary Tumor	LumA	TP	A144
TCGA-LL-A5YL-01A-12R-A29R-07	TCGA-LL-A5YL	Primary Tumor	LumA	TP	A29R
TCGA-AR-A24L-01A-11R-A169-07	TCGA-AR-A24L	Primary Tumor	LumA	TP	A169
TCGA-E2-A576-01A-11R-A31O-07	TCGA-E2-A576	Primary Tumor	LumA	TP	A31O
TCGA-B6-A0RP-01A-21R-A084-07	TCGA-B6-A0RP	Primary Tumor	LumA	TP	A084
TCGA-AN-A0XL-01A-11R-A10J-07	TCGA-AN-A0XL	Primary Tumor	LumA	TP	A10J
TCGA-BH-A0HL-01A-11R-A10U-07	TCGA-BH-A0HL	Primary Tumor	LumA	TP	A10U
TCGA-EW-A1J1-01A-11R-A13Q-07	TCGA-EW-A1J1	Primary Tumor	LumA	TP	A13Q
TCGA-D8-A1JH-01A-11R-A13Q-07	TCGA-D8-A1JH	Primary Tumor	LumA	TP	A13Q
TCGA-A8-A090-01A-11R-A00Z-07	TCGA-A8-A090	Primary Tumor	LumA	TP	A00Z
TCGA-S3-A6ZG-01A-22R-A32P-07	TCGA-S3-A6ZG	Primary Tumor	LumA	TP	A32P
TCGA-AO-A03L-01A-41R-A056-07	TCGA-AO-A03L	Primary Tumor	LumA	TP	A056
TCGA-GM-A2DI-01A-31R-A18M-07	TCGA-GM-A2DI	Primary Tumor	LumA	TP	A18M
TCGA-AR-A0TR-01A-11R-A084-07	TCGA-AR-A0TR	Primary Tumor	LumA	TP	A084
TCGA-A8-A07F-01A-11R-A00Z-07	TCGA-A8-A07F	Primary Tumor	LumA	TP	A00Z
TCGA-PE-A5DC-01A-12R-A27Q-07	TCGA-PE-A5DC	Primary Tumor	LumA	TP	A27Q
TCGA-B6-A0WY-01A-11R-A109-07	TCGA-B6-A0WY	Primary Tumor	LumA	TP	A109
TCGA-C8-A12O-01A-11R-A115-07	TCGA-C8-A12O	Primary Tumor	LumA	TP	A115
TCGA-BH-A1EX-01A-11R-A13Q-07	TCGA-BH-A1EX	Primary Tumor	LumA	TP	A13Q
TCGA-AN-A0FK-01A-11R-A034-07	TCGA-AN-A0FK	Primary Tumor	LumA	TP	A034
TCGA-BH-A0DK-01A-21R-A056-07	TCGA-BH-A0DK	Primary Tumor	LumA	TP	A056
TCGA-A2-A04N-01A-11R-A115-07	TCGA-A2-A04N	Primary Tumor	LumA	TP	A115
TCGA-BH-A0BT-01A-11R-A12P-07	TCGA-BH-A0BT	Primary Tumor	LumA	TP	A12P
TCGA-GM-A2DC-01A-11R-A18M-07	TCGA-GM-A2DC	Primary Tumor	LumA	TP	A18M
TCGA-E2-A1IU-01A-11R-A14D-07	TCGA-E2-A1IU	Primary Tumor	LumA	TP	A14D
TCGA-E2-A15P-01A-11R-A115-07	TCGA-E2-A15P	Primary Tumor	LumA	TP	A115
TCGA-E9-A1R3-01A-31R-A14M-07	TCGA-E9-A1R3	Primary Tumor	LumA	TP	A14M
TCGA-BH-A1FR-01A-11R-A13Q-07	TCGA-BH-A1FR	Primary Tumor	LumA	TP	A13Q
TCGA-AC-A2FB-01A-11R-A17B-07	TCGA-AC-A2FB	Primary Tumor	LumA	TP	A17B
TCGA-AO-A12A-01A-21R-A115-07	TCGA-AO-A12A	Primary Tumor	LumA	TP	A115
TCGA-E9-A1RI-01A-11R-A169-07	TCGA-E9-A1RI	Primary Tumor	LumA	TP	A169
TCGA-AC-A4ZE-01A-11R-A41B-07	TCGA-AC-A4ZE	Primary Tumor	LumA	TP	A41B
TCGA-BH-A8FY-01A-11R-A36F-07	TCGA-BH-A8FY	Primary Tumor	LumA	TP	A36F
TCGA-A2-A0ER-01A-21R-A034-07	TCGA-A2-A0ER	Primary Tumor	LumA	TP	A034
TCGA-E2-A15L-01A-11R-A12D-07	TCGA-E2-A15L	Primary Tumor	LumA	TP	A12D
TCGA-GM-A2DL-01A-11R-A18M-07	TCGA-GM-A2DL	Primary Tumor	LumA	TP	A18M
TCGA-BH-A0AY-01A-21R-A00Z-07	TCGA-BH-A0AY	Primary Tumor	LumA	TP	A00Z
TCGA-AO-A03M-01B-11R-A10J-07	TCGA-AO-A03M	Primary Tumor	LumA	TP	A10J
TCGA-5L-AAT0-01A-12R-A41B-07	TCGA-5L-AAT0	Primary Tumor	LumA	TP	A41B
TCGA-B6-A0IP-01A-11R-A034-07	TCGA-B6-A0IP	Primary Tumor	LumA	TP	A034
TCGA-BH-A0B5-01A-11R-A12P-07	TCGA-BH-A0B5	Primary Tumor	LumA	TP	A12P
TCGA-BH-A1ET-01A-11R-A137-07	TCGA-BH-A1ET	Primary Tumor	LumA	TP	A137
TCGA-A7-A4SB-01A-21R-A266-07	TCGA-A7-A4SB	Primary Tumor	LumA	TP	A266
TCGA-S3-AA11-01A-31R-A41B-07	TCGA-S3-AA11	Primary Tumor	LumA	TP	A41B
TCGA-A8-A06P-01A-11R-A00Z-07	TCGA-A8-A06P	Primary Tumor	LumA	TP	A00Z
TCGA-E9-A1R5-01A-11R-A14M-07	TCGA-E9-A1R5	Primary Tumor	LumA	TP	A14M
TCGA-D8-A1XM-01A-21R-A14M-07	TCGA-D8-A1XM	Primary Tumor	LumA	TP	A14M
TCGA-E2-A15E-01A-11R-A12D-07	TCGA-E2-A15E	Primary Tumor	LumA	TP	A12D
TCGA-A8-A08O-01A-21R-A056-07	TCGA-A8-A08O	Primary Tumor	LumA	TP	A056
TCGA-E2-A1B4-01A-11R-A12P-07	TCGA-E2-A1B4	Primary Tumor	LumA	TP	A12P
TCGA-OL-A66N-01A-12R-A31O-07	TCGA-OL-A66N	Primary Tumor	LumA	TP	A31O
TCGA-AN-A0FS-01A-11R-A034-07	TCGA-AN-A0FS	Primary Tumor	LumA	TP	A034
TCGA-E9-A6HE-01A-11R-A31O-07	TCGA-E9-A6HE	Primary Tumor	LumA	TP	A31O
TCGA-A8-A0AB-01A-11R-A034-07	TCGA-A8-A0AB	Primary Tumor	LumA	TP	A034
TCGA-E2-A1B1-01A-21R-A12P-07	TCGA-E2-A1B1	Primary Tumor	LumA	TP	A12P
TCGA-BH-A0GY-01A-11R-A056-07	TCGA-BH-A0GY	Primary Tumor	LumA	TP	A056
TCGA-AC-A23E-01A-11R-A157-07	TCGA-AC-A23E	Primary Tumor	LumA	TP	A157
TCGA-EW-A424-01A-11R-A24H-07	TCGA-EW-A424	Primary Tumor	LumA	TP	A24H
TCGA-E2-A570-01A-11R-A29R-07	TCGA-E2-A570	Primary Tumor	LumA	TP	A29R
TCGA-A2-A4S0-01A-21R-A266-07	TCGA-A2-A4S0	Primary Tumor	LumA	TP	A266
TCGA-A8-A097-01A-11R-A034-07	TCGA-A8-A097	Primary Tumor	LumA	TP	A034
TCGA-BH-A201-01A-11R-A14M-07	TCGA-BH-A201	Primary Tumor	LumA	TP	A14M
TCGA-AO-A0JG-01A-31R-A084-07	TCGA-AO-A0JG	Primary Tumor	LumA	TP	A084
TCGA-D8-A1XU-01A-11R-A14M-07	TCGA-D8-A1XU	Primary Tumor	LumA	TP	A14M
TCGA-A8-A08Z-01A-21R-A00Z-07	TCGA-A8-A08Z	Primary Tumor	LumA	TP	A00Z
TCGA-AN-A0XV-01A-11R-A109-07	TCGA-AN-A0XV	Primary Tumor	LumA	TP	A109
TCGA-LL-A9Q3-01A-11R-A41B-07	TCGA-LL-A9Q3	Primary Tumor	LumA	TP	A41B
TCGA-OL-A66H-01A-11R-A29R-07	TCGA-OL-A66H	Primary Tumor	LumA	TP	A29R
TCGA-AR-A1AP-01A-11R-A12P-07	TCGA-AR-A1AP	Primary Tumor	LumA	TP	A12P
TCGA-GM-A2DK-01A-21R-A180-07	TCGA-GM-A2DK	Primary Tumor	LumA	TP	A180
TCGA-E2-A154-01A-11R-A115-07	TCGA-E2-A154	Primary Tumor	LumA	TP	A115
TCGA-AR-A5QN-01A-12R-A28M-07	TCGA-AR-A5QN	Primary Tumor	LumA	TP	A28M
TCGA-GM-A4E0-01A-12R-A266-07	TCGA-GM-A4E0	Primary Tumor	LumA	TP	A266
TCGA-AC-A6NO-01A-12R-A33J-07	TCGA-AC-A6NO	Primary Tumor	LumA	TP	A33J
TCGA-A8-A06U-01A-11R-A00Z-07	TCGA-A8-A06U	Primary Tumor	LumA	TP	A00Z
TCGA-E2-A3DX-01A-21R-A213-07	TCGA-E2-A3DX	Primary Tumor	LumA	TP	A213
TCGA-A8-A09B-01A-11R-A00Z-07	TCGA-A8-A09B	Primary Tumor	LumA	TP	A00Z
TCGA-LL-A7SZ-01A-32R-A352-07	TCGA-LL-A7SZ	Primary Tumor	LumA	TP	A352
TCGA-D8-A140-01A-11R-A115-07	TCGA-D8-A140	Primary Tumor	LumA	TP	A115
TCGA-BH-A0EI-01A-11R-A115-07	TCGA-BH-A0EI	Primary Tumor	LumA	TP	A115
TCGA-Z7-A8R5-01A-42R-A41B-07	TCGA-Z7-A8R5	Primary Tumor	LumA	TP	A41B
TCGA-XX-A899-01A-11R-A36F-07	TCGA-XX-A899	Primary Tumor	LumA	TP	A36F
TCGA-AC-A3YJ-01A-11R-A22U-07	TCGA-AC-A3YJ	Primary Tumor	LumA	TP	A22U
TCGA-AR-A255-01A-11R-A169-07	TCGA-AR-A255	Primary Tumor	LumA	TP	A169
TCGA-BH-A28Q-01A-11R-A16F-07	TCGA-BH-A28Q	Primary Tumor	LumA	TP	A16F
TCGA-LQ-A4E4-01A-11R-A266-07	TCGA-LQ-A4E4	Primary Tumor	LumA	TP	A266
TCGA-D8-A1JP-01A-11R-A13Q-07	TCGA-D8-A1JP	Primary Tumor	LumA	TP	A13Q
TCGA-AO-A125-01A-11R-A10J-07	TCGA-AO-A125	Primary Tumor	LumA	TP	A10J
TCGA-B6-A0I8-01A-11R-A034-07	TCGA-B6-A0I8	Primary Tumor	LumA	TP	A034
TCGA-B6-A40B-01A-11R-A239-07	TCGA-B6-A40B	Primary Tumor	LumA	TP	A239
TCGA-AR-A24O-01A-11R-A169-07	TCGA-AR-A24O	Primary Tumor	LumA	TP	A169
TCGA-E2-A1IF-01A-11R-A144-07	TCGA-E2-A1IF	Primary Tumor	LumA	TP	A144
TCGA-BH-A0B0-01A-21R-A115-07	TCGA-BH-A0B0	Primary Tumor	LumA	TP	A115
TCGA-A7-A0CG-01A-12R-A056-07	TCGA-A7-A0CG	Primary Tumor	LumA	TP	A056
TCGA-A2-A0CQ-01A-21R-A034-07	TCGA-A2-A0CQ	Primary Tumor	LumA	TP	A034
TCGA-B6-A0X4-01A-11R-A109-07	TCGA-B6-A0X4	Primary Tumor	LumA	TP	A109
TCGA-BH-A0H9-01A-11R-A056-07	TCGA-BH-A0H9	Primary Tumor	LumA	TP	A056
TCGA-A7-A3J1-01A-11R-A213-07	TCGA-A7-A3J1	Primary Tumor	LumA	TP	A213
TCGA-A2-A0T4-01A-31R-A084-07	TCGA-A2-A0T4	Primary Tumor	LumA	TP	A084
TCGA-A7-A0DB-01A-11R-A277-07	TCGA-A7-A0DB	Primary Tumor	LumA	TP	A277
TCGA-A2-A0EM-01A-11R-A034-07	TCGA-A2-A0EM	Primary Tumor	LumA	TP	A034
TCGA-WT-AB41-01A-11R-A41B-07	TCGA-WT-AB41	Primary Tumor	LumA	TP	A41B
TCGA-BH-A0EB-01A-11R-A034-07	TCGA-BH-A0EB	Primary Tumor	LumA	TP	A034
TCGA-D8-A1XG-01A-11R-A14D-07	TCGA-D8-A1XG	Primary Tumor	LumA	TP	A14D
TCGA-EW-A6SC-01A-12R-A32P-07	TCGA-EW-A6SC	Primary Tumor	LumA	TP	A32P
TCGA-B6-A0IH-01A-11R-A115-07	TCGA-B6-A0IH	Primary Tumor	LumA	TP	A115
TCGA-AC-A2QI-01A-12R-A19W-07	TCGA-AC-A2QI	Primary Tumor	LumA	TP	A19W
TCGA-A2-A0T6-01A-11R-A084-07	TCGA-A2-A0T6	Primary Tumor	LumA	TP	A084
TCGA-EW-A1P6-01A-11R-A144-07	TCGA-EW-A1P6	Primary Tumor	LumA	TP	A144
TCGA-E2-A10E-01A-21R-A10J-07	TCGA-E2-A10E	Primary Tumor	LumA	TP	A10J
TCGA-AR-A2LN-01A-21R-A18M-07	TCGA-AR-A2LN	Primary Tumor	LumA	TP	A18M
TCGA-A2-A0CP-01A-11R-A034-07	TCGA-A2-A0CP	Primary Tumor	LumA	TP	A034
TCGA-D8-A27I-01A-11R-A16F-07	TCGA-D8-A27I	Primary Tumor	LumA	TP	A16F
TCGA-BH-A0HK-01A-11R-A056-07	TCGA-BH-A0HK	Primary Tumor	LumA	TP	A056
TCGA-D8-A73U-01A-11R-A33J-07	TCGA-D8-A73U	Primary Tumor	LumA	TP	A33J
TCGA-BH-A18N-01A-11R-A12D-07	TCGA-BH-A18N	Primary Tumor	LumA	TP	A12D
TCGA-AR-A1AM-01A-41R-A22K-07	TCGA-AR-A1AM	Primary Tumor	LumA	TP	A22K
TCGA-D8-A73X-01A-11R-A32P-07	TCGA-D8-A73X	Primary Tumor	LumA	TP	A32P
TCGA-BH-A18I-01A-11R-A12D-07	TCGA-BH-A18I	Primary Tumor	LumA	TP	A12D
TCGA-E9-A1R6-01A-11R-A14D-07	TCGA-E9-A1R6	Primary Tumor	LumA	TP	A14D
TCGA-AR-A0TW-01A-11R-A084-07	TCGA-AR-A0TW	Primary Tumor	LumA	TP	A084
TCGA-A2-A0CV-01A-31R-A115-07	TCGA-A2-A0CV	Primary Tumor	LumA	TP	A115
TCGA-GM-A2DM-01A-11R-A180-07	TCGA-GM-A2DM	Primary Tumor	LumA	TP	A180
TCGA-BH-A0BO-01A-23R-A12D-07	TCGA-BH-A0BO	Primary Tumor	LumA	TP	A12D
TCGA-D8-A27T-01A-11R-A16F-07	TCGA-D8-A27T	Primary Tumor	LumA	TP	A16F
TCGA-A8-A08A-01A-11R-A32Y-07	TCGA-A8-A08A	Primary Tumor	LumA	TP	A32Y
TCGA-A7-A0DC-01A-11R-A00Z-07	TCGA-A7-A0DC	Primary Tumor	LumA	TP	A00Z
TCGA-C8-A3M7-01A-12R-A21T-07	TCGA-C8-A3M7	Primary Tumor	LumA	TP	A21T
TCGA-D8-A1XY-01A-11R-A14M-07	TCGA-D8-A1XY	Primary Tumor	LumA	TP	A14M
TCGA-BH-A0H5-01A-21R-A115-07	TCGA-BH-A0H5	Primary Tumor	LumA	TP	A115
TCGA-BH-A0BA-01A-11R-A056-07	TCGA-BH-A0BA	Primary Tumor	LumA	TP	A056
TCGA-E9-A1N5-01A-11R-A14D-07	TCGA-E9-A1N5	Primary Tumor	LumA	TP	A14D
TCGA-AO-A12E-01A-11R-A10J-07	TCGA-AO-A12E	Primary Tumor	LumA	TP	A10J
TCGA-A7-A0D9-01A-31R-A056-07	TCGA-A7-A0D9	Primary Tumor	LumA	TP	A056
TCGA-BH-A18H-01A-11R-A12D-07	TCGA-BH-A18H	Primary Tumor	LumA	TP	A12D
TCGA-D8-A1JB-01A-11R-A13Q-07	TCGA-D8-A1JB	Primary Tumor	LumA	TP	A13Q
TCGA-A7-A26E-01A-11R-A277-07	TCGA-A7-A26E	Primary Tumor	LumA	TP	A277
TCGA-EW-A3E8-01B-11R-A24H-07	TCGA-EW-A3E8	Primary Tumor	LumA	TP	A24H
TCGA-A7-A13H-01A-11R-A22K-07	TCGA-A7-A13H	Primary Tumor	LumA	TP	A22K
TCGA-BH-A0E1-01A-11R-A056-07	TCGA-BH-A0E1	Primary Tumor	LumA	TP	A056
TCGA-E9-A1R2-01A-11R-A14D-07	TCGA-E9-A1R2	Primary Tumor	LumA	TP	A14D
TCGA-E2-A15O-01A-11R-A115-07	TCGA-E2-A15O	Primary Tumor	LumA	TP	A115
TCGA-JL-A3YX-01A-11R-A22U-07	TCGA-JL-A3YX	Primary Tumor	LumA	TP	A22U
TCGA-E9-A24A-01A-11R-A169-07	TCGA-E9-A24A	Primary Tumor	LumA	TP	A169
TCGA-BH-A0DZ-01A-11R-A00Z-07	TCGA-BH-A0DZ	Primary Tumor	LumA	TP	A00Z
TCGA-E2-A156-01A-11R-A12D-07	TCGA-E2-A156	Primary Tumor	LumA	TP	A12D
TCGA-C8-A12N-01A-11R-A115-07	TCGA-C8-A12N	Primary Tumor	LumA	TP	A115
TCGA-BH-A0DO-01B-11R-A12D-07	TCGA-BH-A0DO	Primary Tumor	LumA	TP	A12D
TCGA-E2-A1L9-01A-11R-A13Q-07	TCGA-E2-A1L9	Primary Tumor	LumA	TP	A13Q
TCGA-D8-A1JS-01A-11R-A13Q-07	TCGA-D8-A1JS	Primary Tumor	LumA	TP	A13Q
TCGA-E2-A105-01A-11R-A10J-07	TCGA-E2-A105	Primary Tumor	LumA	TP	A10J
TCGA-S3-A6ZH-01A-22R-A32P-07	TCGA-S3-A6ZH	Primary Tumor	LumA	TP	A32P
TCGA-S3-AA12-01A-11R-A41B-07	TCGA-S3-AA12	Primary Tumor	LumA	TP	A41B
TCGA-A7-A26H-01A-11R-A169-07	TCGA-A7-A26H	Primary Tumor	LumA	TP	A169
TCGA-E2-A1IJ-01A-11R-A144-07	TCGA-E2-A1IJ	Primary Tumor	LumA	TP	A144
TCGA-AR-A2LE-01A-11R-A180-07	TCGA-AR-A2LE	Primary Tumor	LumA	TP	A180
TCGA-BH-A6R8-01A-21R-A33J-07	TCGA-BH-A6R8	Primary Tumor	LumA	TP	A33J
TCGA-AR-A24M-01A-11R-A169-07	TCGA-AR-A24M	Primary Tumor	LumA	TP	A169
TCGA-E9-A1QZ-01A-21R-A169-07	TCGA-E9-A1QZ	Primary Tumor	LumA	TP	A169
TCGA-WT-AB44-01A-11R-A41B-07	TCGA-WT-AB44	Primary Tumor	LumA	TP	A41B
TCGA-AQ-A1H2-01A-11R-A13Q-07	TCGA-AQ-A1H2	Primary Tumor	LumA	TP	A13Q
TCGA-AR-A2LJ-01A-12R-A19W-07	TCGA-AR-A2LJ	Primary Tumor	LumA	TP	A19W
TCGA-AC-A8OR-01A-21R-A41B-07	TCGA-AC-A8OR	Primary Tumor	LumA	TP	A41B
TCGA-EW-A1P5-01A-11R-A144-07	TCGA-EW-A1P5	Primary Tumor	LumA	TP	A144
TCGA-A1-A0SD-01A-11R-A115-07	TCGA-A1-A0SD	Primary Tumor	LumA	TP	A115
TCGA-BH-A0B8-01A-21R-A056-07	TCGA-BH-A0B8	Primary Tumor	LumA	TP	A056
TCGA-AC-A3BB-01A-21R-A19W-07	TCGA-AC-A3BB	Primary Tumor	LumA	TP	A19W
TCGA-BH-A0HB-01A-11R-A056-07	TCGA-BH-A0HB	Primary Tumor	LumA	TP	A056
TCGA-BH-A0EA-01A-11R-A115-07	TCGA-BH-A0EA	Primary Tumor	LumA	TP	A115
TCGA-AN-A0FN-01A-11R-A034-07	TCGA-AN-A0FN	Primary Tumor	LumA	TP	A034
TCGA-E2-A1IN-01A-11R-A13Q-07	TCGA-E2-A1IN	Primary Tumor	LumA	TP	A13Q
TCGA-D8-A145-01A-11R-A115-07	TCGA-D8-A145	Primary Tumor	LumA	TP	A115
TCGA-A8-A099-01A-11R-A00Z-07	TCGA-A8-A099	Primary Tumor	LumA	TP	A00Z
TCGA-A7-A0CD-01A-11R-A00Z-07	TCGA-A7-A0CD	Primary Tumor	LumA	TP	A00Z
TCGA-D8-A1XO-01A-11R-A14M-07	TCGA-D8-A1XO	Primary Tumor	LumA	TP	A14M
TCGA-E2-A15F-01A-11R-A115-07	TCGA-E2-A15F	Primary Tumor	LumA	TP	A115
TCGA-OL-A5RV-01A-12R-A28M-07	TCGA-OL-A5RV	Primary Tumor	LumA	TP	A28M
TCGA-AN-A0XP-01A-11R-A109-07	TCGA-AN-A0XP	Primary Tumor	LumA	TP	A109
TCGA-AR-A1AN-01A-11R-A12P-07	TCGA-AR-A1AN	Primary Tumor	LumA	TP	A12P
TCGA-BH-A0BV-01A-11R-A00Z-07	TCGA-BH-A0BV	Primary Tumor	LumA	TP	A00Z
TCGA-A7-A425-01A-11R-A24H-07	TCGA-A7-A425	Primary Tumor	LumA	TP	A24H
TCGA-BH-A18K-01A-11R-A12D-07	TCGA-BH-A18K	Primary Tumor	LumA	TP	A12D
TCGA-EW-A1PA-01A-11R-A144-07	TCGA-EW-A1PA	Primary Tumor	LumA	TP	A144
TCGA-B6-A408-01A-12R-A24H-07	TCGA-B6-A408	Primary Tumor	LumA	TP	A24H
TCGA-AR-A2LM-01A-11R-A180-07	TCGA-AR-A2LM	Primary Tumor	LumA	TP	A180
TCGA-C8-A1HI-01A-11R-A137-07	TCGA-C8-A1HI	Primary Tumor	LumA	TP	A137
TCGA-E9-A229-01A-31R-A157-07	TCGA-E9-A229	Primary Tumor	LumA	TP	A157
TCGA-A2-A0T5-01A-21R-A084-07	TCGA-A2-A0T5	Primary Tumor	LumA	TP	A084
TCGA-A7-A0DB-01A-11R-A00Z-07	TCGA-A7-A0DB	Primary Tumor	LumA	TP	A00Z
TCGA-D8-A1X8-01A-11R-A14M-07	TCGA-D8-A1X8	Primary Tumor	LumA	TP	A14M
TCGA-A2-A1FZ-01A-51R-A14D-07	TCGA-A2-A1FZ	Primary Tumor	LumA	TP	A14D
TCGA-A2-A0YI-01A-31R-A10J-07	TCGA-A2-A0YI	Primary Tumor	LumA	TP	A10J
TCGA-BH-A0H7-01A-13R-A056-07	TCGA-BH-A0H7	Primary Tumor	LumA	TP	A056
TCGA-B6-A0I5-01A-11R-A034-07	TCGA-B6-A0I5	Primary Tumor	LumA	TP	A034
TCGA-AO-A12C-01A-11R-A10J-07	TCGA-AO-A12C	Primary Tumor	LumA	TP	A10J
TCGA-E9-A1RA-01A-11R-A14D-07	TCGA-E9-A1RA	Primary Tumor	LumA	TP	A14D
TCGA-A7-A3J0-01A-11R-A213-07	TCGA-A7-A3J0	Primary Tumor	LumA	TP	A213
TCGA-E9-A5FK-01A-11R-A27Q-07	TCGA-E9-A5FK	Primary Tumor	LumA	TP	A27Q
TCGA-D8-A27P-01A-11R-A16F-07	TCGA-D8-A27P	Primary Tumor	LumA	TP	A16F
TCGA-EW-A1PE-01A-11R-A144-07	TCGA-EW-A1PE	Primary Tumor	LumA	TP	A144
TCGA-A8-A06Y-01A-21R-A00Z-07	TCGA-A8-A06Y	Primary Tumor	LumA	TP	A00Z
TCGA-AN-A0XO-01A-11R-A109-07	TCGA-AN-A0XO	Primary Tumor	LumA	TP	A109
TCGA-AQ-A1H3-01A-31R-A13Q-07	TCGA-AQ-A1H3	Primary Tumor	LumA	TP	A13Q
TCGA-EW-A1IW-01A-11R-A13Q-07	TCGA-EW-A1IW	Primary Tumor	LumA	TP	A13Q
TCGA-AR-A0U3-01A-11R-A109-07	TCGA-AR-A0U3	Primary Tumor	LumA	TP	A109
TCGA-A8-A09T-01A-11R-A00Z-07	TCGA-A8-A09T	Primary Tumor	LumA	TP	A00Z
TCGA-A8-A0A2-01A-11R-A034-07	TCGA-A8-A0A2	Primary Tumor	LumA	TP	A034
TCGA-AC-A8OS-01A-12R-A41B-07	TCGA-AC-A8OS	Primary Tumor	LumA	TP	A41B
TCGA-D8-A1XD-01A-11R-A14D-07	TCGA-D8-A1XD	Primary Tumor	LumA	TP	A14D
TCGA-E2-A15I-01A-21R-A137-07	TCGA-E2-A15I	Primary Tumor	LumA	TP	A137
TCGA-BH-A0E2-01A-11R-A056-07	TCGA-BH-A0E2	Primary Tumor	LumA	TP	A056
TCGA-BH-A0BR-01A-21R-A115-07	TCGA-BH-A0BR	Primary Tumor	LumA	TP	A115
TCGA-AO-A0J9-01A-11R-A034-07	TCGA-AO-A0J9	Primary Tumor	LumA	TP	A034
TCGA-E2-A107-01A-11R-A10J-07	TCGA-E2-A107	Primary Tumor	LumA	TP	A10J
TCGA-BH-A1EY-01A-11R-A13Q-07	TCGA-BH-A1EY	Primary Tumor	LumA	TP	A13Q
TCGA-E9-A1NE-01A-21R-A14M-07	TCGA-E9-A1NE	Primary Tumor	LumA	TP	A14M
TCGA-B6-A0IG-01A-11R-A034-07	TCGA-B6-A0IG	Primary Tumor	LumA	TP	A034
TCGA-D8-A1XA-01A-11R-A14D-07	TCGA-D8-A1XA	Primary Tumor	LumA	TP	A14D
TCGA-EW-A1IZ-01A-11R-A13Q-07	TCGA-EW-A1IZ	Primary Tumor	LumA	TP	A13Q
TCGA-D8-A27V-01A-12R-A17B-07	TCGA-D8-A27V	Primary Tumor	LumA	TP	A17B
TCGA-A7-A0CH-01A-21R-A00Z-07	TCGA-A7-A0CH	Primary Tumor	LumA	TP	A00Z
TCGA-BH-A18S-01A-11R-A12D-07	TCGA-BH-A18S	Primary Tumor	LumA	TP	A12D
TCGA-E2-A10A-01A-21R-A115-07	TCGA-E2-A10A	Primary Tumor	LumA	TP	A115
TCGA-AO-A0JF-01A-11R-A056-07	TCGA-AO-A0JF	Primary Tumor	LumA	TP	A056
TCGA-B6-A0IO-01A-11R-A034-07	TCGA-B6-A0IO	Primary Tumor	LumA	TP	A034
TCGA-BH-A1EU-01A-11R-A137-07	TCGA-BH-A1EU	Primary Tumor	LumA	TP	A137
TCGA-AN-A049-01A-21R-A00Z-07	TCGA-AN-A049	Primary Tumor	LumA	TP	A00Z
TCGA-AR-A1AK-01A-21R-A12P-07	TCGA-AR-A1AK	Primary Tumor	LumA	TP	A12P
TCGA-A8-A0A6-01A-12R-A056-07	TCGA-A8-A0A6	Primary Tumor	LumA	TP	A056
TCGA-A2-A3KC-01A-11R-A213-07	TCGA-A2-A3KC	Primary Tumor	LumA	TP	A213
TCGA-E9-A245-01A-22R-A16F-07	TCGA-E9-A245	Primary Tumor	LumA	TP	A16F
TCGA-AN-A0FW-01A-11R-A034-07	TCGA-AN-A0FW	Primary Tumor	LumA	TP	A034
TCGA-A8-A08T-01A-21R-A00Z-07	TCGA-A8-A08T	Primary Tumor	LumA	TP	A00Z
TCGA-D8-A3Z6-01A-11R-A239-07	TCGA-D8-A3Z6	Primary Tumor	LumA	TP	A239
TCGA-OL-A5D8-01A-11R-A27Q-07	TCGA-OL-A5D8	Primary Tumor	LumA	TP	A27Q
TCGA-BH-A0DP-01A-21R-A056-07	TCGA-BH-A0DP	Primary Tumor	LumA	TP	A056
TCGA-EW-A423-01A-11R-A24H-07	TCGA-EW-A423	Primary Tumor	LumA	TP	A24H
TCGA-OL-A66J-01A-11R-A29R-07	TCGA-OL-A66J	Primary Tumor	LumA	TP	A29R
TCGA-BH-A1FG-01A-11R-A13Q-07	TCGA-BH-A1FG	Primary Tumor	LumA	TP	A13Q
TCGA-A8-A07Z-01A-11R-A00Z-07	TCGA-A8-A07Z	Primary Tumor	LumA	TP	A00Z
TCGA-B6-A1KI-01A-11R-A14M-07	TCGA-B6-A1KI	Primary Tumor	LumA	TP	A14M
TCGA-BH-A1FL-01A-11R-A13Q-07	TCGA-BH-A1FL	Primary Tumor	LumA	TP	A13Q
TCGA-A2-A0YD-01A-11R-A109-07	TCGA-A2-A0YD	Primary Tumor	LumA	TP	A109
TCGA-E2-A15R-01A-11R-A115-07	TCGA-E2-A15R	Primary Tumor	LumA	TP	A115
TCGA-D8-A3Z5-01A-41R-A24H-07	TCGA-D8-A3Z5	Primary Tumor	LumA	TP	A24H
TCGA-A7-A56D-01A-11R-A27Q-07	TCGA-A7-A56D	Primary Tumor	LumA	TP	A27Q
TCGA-PE-A5DE-01A-11R-A27Q-07	TCGA-PE-A5DE	Primary Tumor	LumA	TP	A27Q
TCGA-W8-A86G-01A-21R-A36F-07	TCGA-W8-A86G	Primary Tumor	LumA	TP	A36F
TCGA-BH-A18J-01A-11R-A12D-07	TCGA-BH-A18J	Primary Tumor	LumA	TP	A12D
TCGA-BH-A0DV-01A-21R-A12P-07	TCGA-BH-A0DV	Primary Tumor	LumA	TP	A12P
TCGA-E2-A153-01A-12R-A12D-07	TCGA-E2-A153	Primary Tumor	LumA	TP	A12D
TCGA-A8-A091-01A-11R-A00Z-07	TCGA-A8-A091	Primary Tumor	LumA	TP	A00Z
TCGA-BH-A0H3-01A-11R-A12P-07	TCGA-BH-A0H3	Primary Tumor	LumA	TP	A12P
TCGA-A2-A0CO-01A-13R-A22K-07	TCGA-A2-A0CO	Primary Tumor	LumA	TP	A22K
TCGA-A2-A4RW-01A-21R-A266-07	TCGA-A2-A4RW	Primary Tumor	LumA	TP	A266
TCGA-A2-A0YF-01A-21R-A109-07	TCGA-A2-A0YF	Primary Tumor	LumA	TP	A109
TCGA-GM-A3XG-01A-31R-A24H-07	TCGA-GM-A3XG	Primary Tumor	LumA	TP	A24H
TCGA-AR-A24T-01A-11R-A169-07	TCGA-AR-A24T	Primary Tumor	LumA	TP	A169
TCGA-LL-A440-01A-11R-A24H-07	TCGA-LL-A440	Primary Tumor	LumA	TP	A24H
TCGA-BH-A42V-01A-11R-A24H-07	TCGA-BH-A42V	Primary Tumor	LumA	TP	A24H
TCGA-A2-A0EX-01A-21R-A034-07	TCGA-A2-A0EX	Primary Tumor	LumA	TP	A034
TCGA-BH-A1FB-01A-11R-A13Q-07	TCGA-BH-A1FB	Primary Tumor	LumA	TP	A13Q
TCGA-A1-A0SE-01A-11R-A084-07	TCGA-A1-A0SE	Primary Tumor	LumA	TP	A084
TCGA-C8-A132-01A-31R-A115-07	TCGA-C8-A132	Primary Tumor	LumA	TP	A115
TCGA-A2-A0CT-01A-31R-A056-07	TCGA-A2-A0CT	Primary Tumor	LumA	TP	A056
TCGA-S3-AA14-01A-11R-A41B-07	TCGA-S3-AA14	Primary Tumor	LumA	TP	A41B
TCGA-AN-A0AS-01A-11R-A00Z-07	TCGA-AN-A0AS	Primary Tumor	LumA	TP	A00Z
TCGA-A8-A0A1-01A-11R-A00Z-07	TCGA-A8-A0A1	Primary Tumor	LumA	TP	A00Z
TCGA-AN-A03X-01A-21R-A00Z-07	TCGA-AN-A03X	Primary Tumor	LumA	TP	A00Z
TCGA-E2-A15G-01A-11R-A12D-07	TCGA-E2-A15G	Primary Tumor	LumA	TP	A12D
TCGA-D8-A141-01A-11R-A115-07	TCGA-D8-A141	Primary Tumor	LumA	TP	A115
TCGA-E2-A15D-01A-11R-A115-07	TCGA-E2-A15D	Primary Tumor	LumA	TP	A115
TCGA-BH-A0AZ-01A-21R-A12P-07	TCGA-BH-A0AZ	Primary Tumor	LumA	TP	A12P
TCGA-A8-A07E-01A-11R-A034-07	TCGA-A8-A07E	Primary Tumor	LumA	TP	A034
TCGA-A1-A0SJ-01A-11R-A084-07	TCGA-A1-A0SJ	Primary Tumor	LumA	TP	A084
TCGA-E2-A15H-01A-11R-A12D-07	TCGA-E2-A15H	Primary Tumor	LumA	TP	A12D
TCGA-AC-A23G-01A-11R-A213-07	TCGA-AC-A23G	Primary Tumor	LumA	TP	A213
TCGA-D8-A1XV-01A-11R-A14M-07	TCGA-D8-A1XV	Primary Tumor	LumA	TP	A14M
TCGA-E9-A2JT-01A-22R-A18M-07	TCGA-E9-A2JT	Primary Tumor	LumA	TP	A18M
TCGA-A2-A0CR-01A-11R-A22K-07	TCGA-A2-A0CR	Primary Tumor	LumA	TP	A22K
TCGA-B6-A0RO-01A-22R-A084-07	TCGA-B6-A0RO	Primary Tumor	LumA	TP	A084
TCGA-OL-A5RU-01A-11R-A28M-07	TCGA-OL-A5RU	Primary Tumor	LumA	TP	A28M
TCGA-B6-A0RG-01A-11R-A056-07	TCGA-B6-A0RG	Primary Tumor	LumA	TP	A056
TCGA-AR-A2LO-01A-31R-A18M-07	TCGA-AR-A2LO	Primary Tumor	LumA	TP	A18M
TCGA-OK-A5Q2-01A-11R-A27Q-07	TCGA-OK-A5Q2	Primary Tumor	LumA	TP	A27Q
TCGA-E2-A15C-01A-31R-A12D-07	TCGA-E2-A15C	Primary Tumor	LumA	TP	A12D
TCGA-A7-A3IY-01A-21R-A21T-07	TCGA-A7-A3IY	Primary Tumor	LumA	TP	A21T
TCGA-3C-AALK-01A-11R-A41B-07	TCGA-3C-AALK	Primary Tumor	LumA	TP	A41B
TCGA-AQ-A0Y5-01A-11R-A14M-07	TCGA-AQ-A0Y5	Primary Tumor	LumA	TP	A14M
TCGA-A2-A0SY-01A-31R-A084-07	TCGA-A2-A0SY	Primary Tumor	LumA	TP	A084
TCGA-B6-A0RN-01A-12R-A084-07	TCGA-B6-A0RN	Primary Tumor	LumA	TP	A084
TCGA-E2-A2P5-01A-11R-A19W-07	TCGA-E2-A2P5	Primary Tumor	LumA	TP	A19W
TCGA-A1-A0SF-01A-11R-A144-07	TCGA-A1-A0SF	Primary Tumor	LumA	TP	A144
TCGA-AC-A5XU-01A-11R-A28M-07	TCGA-AC-A5XU	Primary Tumor	LumA	TP	A28M
TCGA-AC-A23C-01A-12R-A169-07	TCGA-AC-A23C	Primary Tumor	LumA	TP	A169
TCGA-AC-A2FG-01A-11R-A17B-07	TCGA-AC-A2FG	Primary Tumor	LumA	TP	A17B
TCGA-AC-A2FE-01A-11R-A19W-07	TCGA-AC-A2FE	Primary Tumor	LumA	TP	A19W
TCGA-LL-A6FP-01A-11R-A31O-07	TCGA-LL-A6FP	Primary Tumor	LumA	TP	A31O
TCGA-AN-A0XW-01A-11R-A109-07	TCGA-AN-A0XW	Primary Tumor	LumA	TP	A109
TCGA-E9-A295-01A-11R-A16F-07	TCGA-E9-A295	Primary Tumor	LumA	TP	A16F
TCGA-A2-A0YL-01A-21R-A109-07	TCGA-A2-A0YL	Primary Tumor	LumA	TP	A109
TCGA-LD-A66U-01A-11R-A31O-07	TCGA-LD-A66U	Primary Tumor	LumA	TP	A31O
TCGA-A8-A09V-01A-11R-A034-07	TCGA-A8-A09V	Primary Tumor	LumA	TP	A034
TCGA-GM-A2D9-01A-11R-A18M-07	TCGA-GM-A2D9	Primary Tumor	LumA	TP	A18M
TCGA-E2-A1BD-01A-11R-A12P-07	TCGA-E2-A1BD	Primary Tumor	LumA	TP	A12P
TCGA-BH-A0E7-01A-11R-A034-07	TCGA-BH-A0E7	Primary Tumor	LumA	TP	A034
TCGA-A2-A3KD-01A-12R-A213-07	TCGA-A2-A3KD	Primary Tumor	LumA	TP	A213
TCGA-GM-A2DN-01A-11R-A180-07	TCGA-GM-A2DN	Primary Tumor	LumA	TP	A180
TCGA-A8-A06T-01A-11R-A00Z-07	TCGA-A8-A06T	Primary Tumor	LumA	TP	A00Z
TCGA-GM-A3XN-01A-12R-A22U-07	TCGA-GM-A3XN	Primary Tumor	LumA	TP	A22U
TCGA-LL-A50Y-01A-11R-A266-07	TCGA-LL-A50Y	Primary Tumor	LumA	TP	A266
TCGA-D8-A1XB-01A-11R-A14D-07	TCGA-D8-A1XB	Primary Tumor	LumA	TP	A14D
TCGA-E2-A1L8-01A-11R-A13Q-07	TCGA-E2-A1L8	Primary Tumor	LumA	TP	A13Q
TCGA-B6-A0X7-01A-11R-A10J-07	TCGA-B6-A0X7	Primary Tumor	LumA	TP	A10J
TCGA-A8-A0A4-01A-11R-A00Z-07	TCGA-A8-A0A4	Primary Tumor	LumA	TP	A00Z
TCGA-BH-A0DG-01A-21R-A12P-07	TCGA-BH-A0DG	Primary Tumor	LumA	TP	A12P
TCGA-E9-A1RC-01A-11R-A157-07	TCGA-E9-A1RC	Primary Tumor	LumA	TP	A157
TCGA-AR-A1AL-01A-21R-A12P-07	TCGA-AR-A1AL	Primary Tumor	LumA	TP	A12P
TCGA-AC-A3EH-01A-22R-A22K-07	TCGA-AC-A3EH	Primary Tumor	LumA	TP	A22K
TCGA-BH-A0HA-01A-11R-A12P-07	TCGA-BH-A0HA	Primary Tumor	LumA	TP	A12P
TCGA-AC-A3HN-01A-11R-A213-07	TCGA-AC-A3HN	Primary Tumor	LumA	TP	A213
TCGA-A2-A0EN-01A-13R-A084-07	TCGA-A2-A0EN	Primary Tumor	LumA	TP	A084
TCGA-E2-A2P6-01A-11R-A19W-07	TCGA-E2-A2P6	Primary Tumor	LumA	TP	A19W
TCGA-D8-A146-01A-31R-A115-07	TCGA-D8-A146	Primary Tumor	LumA	TP	A115
TCGA-A8-A07P-01A-11R-A00Z-07	TCGA-A8-A07P	Primary Tumor	LumA	TP	A00Z
TCGA-A2-A0EV-01A-11R-A034-07	TCGA-A2-A0EV	Primary Tumor	LumA	TP	A034
TCGA-AN-A0FT-01A-11R-A034-07	TCGA-AN-A0FT	Primary Tumor	LumA	TP	A034
TCGA-E9-A1NH-01A-11R-A14D-07	TCGA-E9-A1NH	Primary Tumor	LumA	TP	A14D
TCGA-BH-A0HQ-01A-11R-A034-07	TCGA-BH-A0HQ	Primary Tumor	LumA	TP	A034
TCGA-AO-A0JI-01A-21R-A056-07	TCGA-AO-A0JI	Primary Tumor	LumA	TP	A056
TCGA-A2-A04V-01A-21R-A034-07	TCGA-A2-A04V	Primary Tumor	LumA	TP	A034
TCGA-A2-A0SU-01A-11R-A084-07	TCGA-A2-A0SU	Primary Tumor	LumA	TP	A084
TCGA-BH-A0DQ-01A-11R-A084-07	TCGA-BH-A0DQ	Primary Tumor	LumA	TP	A084
TCGA-5L-AAT1-01A-12R-A41B-07	TCGA-5L-AAT1	Primary Tumor	LumA	TP	A41B
TCGA-AC-A2FO-01A-11R-A180-07	TCGA-AC-A2FO	Primary Tumor	LumA	TP	A180
TCGA-3C-AAAU-01A-11R-A41B-07	TCGA-3C-AAAU	Primary Tumor	LumA	TP	A41B
TCGA-A2-A0EU-01A-22R-A056-07	TCGA-A2-A0EU	Primary Tumor	LumA	TP	A056
